# Supplementary material for: Population-scale sequencing resolves correlates and determinants of latent Epstein-Barr Virus infection
Source: bioRxiv. 2025 Jul 18:2025.07.18.665549. Preprint. [Version 1] doi: 10.1101/2025.07.18.665549 (PMC12338734; doi:10.1101/2025.07.18.665549)
Supplement: Supplement 1 — Extended Data Table 1. Summary of UKB PheWAS. [file media-1.xlsx]

## Sheet: a | binary
geno	pheno	beta	se	p	penalty	nCases	nCarriers	dataset	PlainEnglishName	Root	class	broad.root
ebv_q30_0.0018	Union#J44#J44 Other chronic obstructive pulmonary disease	0.407265	0.0198011	1.24e-88	0.5	26574	19786	binary	Union#J44#Other chronic obstructive pulmonary disease	Chapter X Diseases of the respiratory system	Class 5 - Public	Respiratory
ebv_q30_0.0018	Union#Chapter V#Chapter V Mental and behavioural disorders	0.267103	0.0132177	3.93e-88	0.5	74228	31762	binary	Union#Chapter V#Chapter V Mental and behavioural disorders	Chapter V Mental and behavioural disorders	Class 5 - Public	Psychiatric
ebv_q30_0.0018	Union#J449#J44.9 Chronic obstructive pulmonary disease| unspecified	0.440853	0.0221921	6.37e-82	0.5	19655	18752	binary	Union#J449#Chronic obstructive pulmonary disease unspecified	Chapter X Diseases of the respiratory system	Class 5 - Public	Respiratory
ebv_q30_0.0018	42017	0.384572	0.0194293	4.34e-81	0.5	24030	37296	binary	42017#Source of chronic obstructive pulmonary disease report	Chapter X Diseases of the respiratory system	Class 5 - Public	Respiratory
ebv_q30_0.0018	131493	0.376854	0.0192516	1.77e-79	0.5	24699	37264	binary	131493#Source of report of J44 (Other chronic obstructive pulmonary disease)	Chapter X Diseases of the respiratory system	Class 5 - Public	Respiratory
ebv_q30_0.0018	Union#J440#J44.0 Chronic obstructive pulmonary disease with acute lower respiratory infection	0.616581	0.0330296	1.84e-69	0.5	7133	16492	binary	Union#J440#Chronic obstructive pulmonary disease with acute lower respiratory infection	Chapter X Diseases of the respiratory system	Class 5 - Public	Respiratory
ebv_q30_0.0018	Union#Block J09-J18#J09-J18 Influenza and pneumonia	0.299112	0.0192828	4.32e-52	0.5	31173	19288	binary	Union#Block J09-J18#J09-J18 Influenza and pneumonia	Chapter X Diseases of the respiratory system	Class 5 - Public	Respiratory
ebv_q30_0.0018	41202#J44#J44 Other chronic obstructive pulmonary disease	0.593607	0.0390973	3.87e-46	0.5	4736	32391	binary	41202#J44#Other chronic obstructive pulmonary disease	Chapter X Diseases of the respiratory system	Class 5 - Public	Respiratory
ebv_q30_0.0018	Union#Chapter X#Chapter X Diseases of the respiratory system	0.176411	0.0123788	9.09e-46	0.5	114548	30316	binary	Union#Chapter X#Chapter X Diseases of the respiratory system	Chapter X Diseases of the respiratory system	Class 5 - Public	Respiratory
ebv_q30_0.0018	Union#B24#B24 Unspecified human immunodeficiency virus [HIV] disease	1.69399	0.106817	4.41e-45	0.5	389	13608	binary	Union#B24#Unspecified human immunodeficiency virus [HIV] disease	Chapter I Certain infectious and parasitic diseases	Class 5 - Public	Infectious
ebv_q30_0.0018	Union#Block J40-J47#J40-J47 Chronic lower respiratory diseases	0.212042	0.0149512	1.54e-44	0.5	59469	25923	binary	Union#Block J40-J47#J40-J47 Chronic lower respiratory diseases	Chapter X Diseases of the respiratory system	Class 5 - Public	Respiratory
ebv_q30_0.0018	130213	1.67082	0.107654	1.92e-43	0.5	380	21904	binary	130213#Source of report of B24 (Unspecified human immunodeficiency virus [HIV] disease)	Chapter I Certain infectious and parasitic diseases	Class 5 - Public	Infectious
ebv_q30_0.0018	41202#ChapterX#Chapter X Diseases of the respiratory system	0.207077	0.0148706	1.36e-42	0.5	51364	37970	binary	41202#Chapter X#Chapter X Diseases of the respiratory system	Chapter X Diseases of the respiratory system	Class 5 - Public	Respiratory
ebv_q30_0.0018	Union#J18#J18 Pneumonia| organism unspecified	0.258299	0.0186018	2.44e-42	0.5	34947	19908	binary	Union#J18#Pneumonia organism unspecified	Chapter X Diseases of the respiratory system	Class 5 - Public	Respiratory
ebv_q30_0.0018	Union#J22#J22 Unspecified acute lower respiratory infection	0.204291	0.0152586	6.89e-40	0.5	56955	25301	binary	Union#J22#Unspecified acute lower respiratory infection	Chapter X Diseases of the respiratory system	Class 5 - Public	Respiratory
ebv_q30_0.0018	20002#1439#hiv|aids	1.67283	0.112781	8.28e-40	0.5	346	21157	binary	20002#1439#hiv|aids	Chapter I Certain infectious and parasitic diseases	Class 5 - Public	Infectious
ebv_q30_0.0018	Union#J181#J18.1 Lobar pneumonia| unspecified	0.327426	0.0244641	1.27e-38	0.5	16994	17677	binary	Union#J181#Lobar pneumonia unspecified	Chapter X Diseases of the respiratory system	Class 5 - Public	Respiratory
ebv_q30_0.0018	Union#J43#J43 Emphysema	0.347742	0.0267007	2.49e-36	0.5	13515	18360	binary	Union#J43#Emphysema	Chapter X Diseases of the respiratory system	Class 5 - Public	Respiratory
ebv_q30_0.0018	41202#J440#J44.0 Chronic obstructive pulmonary disease with acute lower respiratory infection	0.601797	0.045272	1.08e-35	0.5	3459	32245	binary	41202#J440#Chronic obstructive pulmonary disease with acute lower respiratory infection	Chapter X Diseases of the respiratory system	Class 5 - Public	Respiratory
ebv_q30_0.0018	Union#Chapter I#Chapter I Certain infectious and parasitic diseases	0.169492	0.0134684	1.45e-35	0.5	72506	33523	binary	Union#Chapter I#Chapter I Certain infectious and parasitic diseases	Chapter I Certain infectious and parasitic diseases	Class 5 - Public	Infectious
ebv_q30_0.0018	Union#Z86#Z86 Personal history of certain other diseases	0.17306	0.0139348	1.97e-35	0.5	113116	24748	binary	Union#Z86#Personal history of certain other diseases	Chapter XXI Factors influencing health status and contact with health services	Class 5 - Public	Health status factors
ebv_q30_0.0018	Union#Block J95-J99#J95-J99 Other diseases of the respiratory system	0.291719	0.02309	7.69e-35	0.5	19875	18347	binary	Union#Block J95-J99#J95-J99 Other diseases of the respiratory system	Chapter X Diseases of the respiratory system	Class 5 - Public	Respiratory
ebv_q30_0.0018	Union#J439#J43.9 Emphysema| unspecified	0.523704	0.0403892	1.08e-34	0.5	4881	15686	binary	Union#J439#Emphysema unspecified	Chapter X Diseases of the respiratory system	Class 5 - Public	Respiratory
ebv_q30_0.0018	41202#BlockJ40-J47#J40-J47 Chronic lower respiratory diseases	0.387697	0.030718	1.25e-33	0.5	9029	38345	binary	41202#Block J40-J47#J40-J47 Chronic lower respiratory diseases	Chapter X Diseases of the respiratory system	Class 5 - Public	Respiratory
ebv_q30_0.0018	41202#BlockJ09-J18#J09-J18 Influenza and pneumonia	0.28547	0.0229317	1.29e-33	0.5	18087	33302	binary	41202#Block J09-J18#J09-J18 Influenza and pneumonia	Chapter X Diseases of the respiratory system	Class 5 - Public	Respiratory
ebv_q30_0.0018	Union#J441#J44.1 Chronic obstructive pulmonary disease with acute exacerbation| unspecified	0.682908	0.052748	1.63e-33	0.5	2506	16994	binary	Union#J441#Chronic obstructive pulmonary disease with acute exacerbation unspecified	Chapter X Diseases of the respiratory system	Class 5 - Public	Respiratory
ebv_q30_0.0018	131457	0.208355	0.0174471	1.14e-31	0.5	34893	36513	binary	131457#Source of report of J18 (Pneumonia organism unspecified)	Chapter X Diseases of the respiratory system	Class 5 - Public	Respiratory
ebv_q30_0.0018	131463	0.167799	0.0142313	3.44e-31	0.5	56955	43236	binary	131463#Source of report of J22 (Unspecified acute lower respiratory infection)	Chapter X Diseases of the respiratory system	Class 5 - Public	Respiratory
ebv_q30_0.0018	41202#J18#J18 Pneumonia| organism unspecified	0.283253	0.0239945	2.17e-30	0.5	16439	32803	binary	41202#J18#Pneumonia organism unspecified	Chapter X Diseases of the respiratory system	Class 5 - Public	Respiratory
ebv_q30_0.0018	Union#J189#J18.9 Pneumonia| unspecified	0.317071	0.0270178	4.46e-30	0.5	13764	16644	binary	Union#J189#Pneumonia unspecified	Chapter X Diseases of the respiratory system	Class 5 - Public	Respiratory
ebv_q30_0.0018	Union#Block R50-R69#R50-R69 General symptoms and signs	0.199946	0.0178397	1.72e-29	0.5	88423	15741	binary	Union#Block R50-R69#R50-R69 General symptoms and signs	Chapter XVIII Symptoms signs and abnormal clinical and laboratory findings not elsewhere classified	Class 5 - Public	Abnormal labs
ebv_q30_0.0018	131491	0.450433	0.0381328	2.55e-29	0.5	5383	34711	binary	131491#Source of report of J43 (Emphysema)	Chapter X Diseases of the respiratory system	Class 5 - Public	Respiratory
ebv_q30_0.0018	41202#J441#J44.1 Chronic obstructive pulmonary disease with acute exacerbation| unspecified	0.66597	0.0572069	2.07e-27	0.5	2076	33115	binary	41202#J441#Chronic obstructive pulmonary disease with acute exacerbation unspecified	Chapter X Diseases of the respiratory system	Class 5 - Public	Respiratory
ebv_q30_0.0018	Union#J96#J96 Respiratory failure| not elsewhere classified	0.374733	0.0335725	6.49e-27	0.5	8089	15925	binary	Union#J96#Respiratory failure not elsewhere classified	Chapter X Diseases of the respiratory system	Class 5 - Public	Respiratory
ebv_q30_0.0018	40002#J44#J44 Other chronic obstructive pulmonary disease	0.626542	0.0551118	1.89e-26	0.5	2254	30166	binary	40002#J44#Other chronic obstructive pulmonary disease	Chapter X Diseases of the respiratory system	Class 5 - Public	Respiratory
ebv_q30_0.0018	Union#Block B20-B24#B20-B24 Human immunodeficiency virus [HIV] disease	1.89261	0.158727	1.98e-26	0.5	165	13196	binary	Union#Block B20-B24#B20-B24 Human immunodeficiency virus [HIV] disease	Chapter I Certain infectious and parasitic diseases	Class 5 - Public	Infectious
ebv_q30_0.0018	Union#M06#M06 Other rheumatoid arthritis	0.330519	0.0302486	2.91e-26	0.5	11129	11957	binary	Union#M06#Other rheumatoid arthritis	Chapter XIII Diseases of the musculoskeletal system and connective tissue	Class 5 - Public	Musculoskeletal
ebv_q30_0.0018	40002#ChapterX#Chapter X Diseases of the respiratory system	0.344781	0.0314221	3.9e-26	0.5	8684	31173	binary	40002#Chapter X#Chapter X Diseases of the respiratory system	Chapter X Diseases of the respiratory system	Class 5 - Public	Respiratory
ebv_q30_0.0018	Union#M069#M06.9 Rheumatoid arthritis| unspecified	0.3769	0.0343817	3.9e-26	0.5	8010	11522	binary	Union#M069#Rheumatoid arthritis unspecified	Chapter XIII Diseases of the musculoskeletal system and connective tissue	Class 5 - Public	Musculoskeletal
ebv_q30_0.0018	Union#Block K20-K31#K20-K31 Diseases of oesophagus| stomach and duodenum	0.143858	0.0135823	4.17e-26	0.5	103161	25332	binary	Union#Block K20-K31#K20-K31 Diseases of oesophagus stomach and duodenum	Chapter XI Diseases of the digestive system	Class 5 - Public	Gastrointestinal
ebv_q30_0.0018	40002#J449#J44.9 Chronic obstructive pulmonary disease| unspecified	0.624722	0.0553841	4.49e-26	0.5	2229	30209	binary	40002#J449#Chronic obstructive pulmonary disease unspecified	Chapter X Diseases of the respiratory system	Class 5 - Public	Respiratory
ebv_q30_0.0018	Union#Chapter XIII#Chapter XIII Diseases of the musculoskeletal system and connective tissue	0.129422	0.0123188	5.74e-26	0.5	180137	32095	binary	Union#Chapter XIII#Chapter XIII Diseases of the musculoskeletal system and connective tissue	Chapter XIII Diseases of the musculoskeletal system and connective tissue	Class 5 - Public	Musculoskeletal
ebv_q30_0.0018	Union#Block B95-B98#B95-B98 Bacterial| viral and other infectious agents	0.209184	0.0195621	1.02e-25	0.5	28314	27550	binary	Union#Block B95-B98#B95-B98 Bacterial viral and other infectious agents	Chapter I Certain infectious and parasitic diseases	Class 5 - Public	Infectious
ebv_q30_0.0018	40002#BlockJ40-J47#J40-J47 Chronic lower respiratory diseases	0.564489	0.0507767	1.26e-25	0.5	2776	30616	binary	40002#Block J40-J47#J40-J47 Chronic lower respiratory diseases	Chapter X Diseases of the respiratory system	Class 5 - Public	Respiratory
ebv_q30_0.0018	40006#BlockC30-C39#C30-C39 Malignant neoplasms of respiratory and intrathoracic organs	0.429874	0.0392321	1.34e-25	0.5	5198	27599	binary	40006#Block C30-C39#C30-C39 Malignant neoplasms of respiratory and intrathoracic organs	Chapter II Neoplasms	Class 5 - Public	Neoplasms
ebv_q30_0.0018	Union#Block C30-C39#C30-C39 Malignant neoplasms of respiratory and intrathoracic organs	0.376057	0.0345798	1.45e-25	0.5	7130	23002	binary	Union#Block C30-C39#C30-C39 Malignant neoplasms of respiratory and intrathoracic organs	Chapter II Neoplasms	Class 5 - Public	Neoplasms
ebv_q30_0.0018	Union#J448#J44.8 Other specified chronic obstructive pulmonary disease	0.355855	0.0330075	3e-25	0.5	8440	18093	binary	Union#J448#Other specified chronic obstructive pulmonary disease	Chapter X Diseases of the respiratory system	Class 5 - Public	Respiratory
ebv_q30_0.0018	40001#ChapterX#Chapter X Diseases of the respiratory system	0.551268	0.0502434	4.67e-25	0.5	2863	31246	binary	40001#Chapter X#Chapter X Diseases of the respiratory system	Chapter X Diseases of the respiratory system	Class 5 - Public	Respiratory
ebv_q30_0.0018	41202#J181#J18.1 Lobar pneumonia| unspecified	0.307155	0.0289866	1.27e-24	0.5	10787	32365	binary	41202#J181#Lobar pneumonia unspecified	Chapter X Diseases of the respiratory system	Class 5 - Public	Respiratory
ebv_q30_0.0018	Union#Chapter XXI#Chapter XXI Factors influencing health status and contact with health services	0.112179	0.0111087	3.43e-24	0.5	270015	41969	binary	Union#Chapter XXI#Chapter XXI Factors influencing health status and contact with health services	Chapter XXI Factors influencing health status and contact with health services	Class 5 - Public	Health status factors
ebv_q30_0.0018	Union#Z867#Z86.7 Personal history of diseases of the circulatory system	0.198007	0.0194397	6.49e-24	0.5	38340	16061	binary	Union#Z867#Personal history of diseases of the circulatory system	Chapter XXI Factors influencing health status and contact with health services	Class 5 - Public	Health status factors
ebv_q30_0.0018	Union#K29#K29 Gastritis and duodenitis	0.16382	0.0164167	4.18e-23	0.5	55399	19999	binary	Union#K29#Gastritis and duodenitis	Chapter XI Diseases of the digestive system	Class 5 - Public	Gastrointestinal
ebv_q30_0.0018	Union#C34#C34 Malignant neoplasm of bronchus and lung	0.3791	0.036791	4.44e-23	0.5	6197	24075	binary	Union#C34#Malignant neoplasm of bronchus and lung	Chapter II Neoplasms	Class 5 - Public	Neoplasms
ebv_q30_0.0018	40006#C34#C34 Malignant neoplasm of bronchus and lung	0.426218	0.0411248	4.48e-23	0.5	4691	28964	binary	40006#C34#Malignant neoplasm of bronchus and lung	Chapter II Neoplasms	Class 5 - Public	Neoplasms
ebv_q30_0.0018	Union#C349#C34.9 Bronchus or lung| unspecified	0.420443	0.040718	5.66e-23	0.5	4875	23273	binary	Union#C349#Malignant neoplasm: Bronchus or lung unspecified	Chapter II Neoplasms	Class 5 - Public	Neoplasms
ebv_q30_0.0018	Union#J969#J96.9 Respiratory failure| unspecified	0.366633	0.0359929	1.11e-22	0.5	6999	15857	binary	Union#J969#Respiratory failure unspecified	Chapter X Diseases of the respiratory system	Class 5 - Public	Respiratory
ebv_q30_0.0018	Union#Block M50-M54#M50-M54 Other dorsopathies	0.185698	0.0187546	1.23e-22	0.5	39058	16827	binary	Union#Block M50-M54#M50-M54 Other dorsopathies	Chapter XIII Diseases of the musculoskeletal system and connective tissue	Class 5 - Public	Musculoskeletal
ebv_q30_0.0018	Union#I739#I73.9 Peripheral vascular disease| unspecified	0.382358	0.0380099	2.5e-22	0.5	6425	11255	binary	Union#I739#Peripheral vascular disease unspecified	Chapter IX Diseases of the circulatory system	Class 5 - Public	Circulatory
ebv_q30_0.0018	Union#Block K55-K64#K55-K64 Other diseases of intestines	0.125547	0.0129826	4.13e-22	0.5	126406	27365	binary	Union#Block K55-K64#K55-K64 Other diseases of intestines	Chapter XI Diseases of the digestive system	Class 5 - Public	Gastrointestinal
ebv_q30_0.0018	Union#M54#M54 Dorsalgia	0.149826	0.0154791	5.83e-22	0.5	70391	20139	binary	Union#M54#Dorsalgia	Chapter XIII Diseases of the musculoskeletal system and connective tissue	Class 5 - Public	Musculoskeletal
ebv_q30_0.0018	Union#Chapter III#Chapter III Diseases of the blood and blood-forming organs and certain disorders involving the immune mechanism	0.141962	0.0145829	6.65e-22	0.5	56005	37917	binary	Union#Chapter III#Chapter III Diseases of the blood and blood-forming organs and certain disorders involving the immune mechanism	Chapter III Diseases of the blood and blood-forming organs and certain disorders involving the immune mechanism	Class 5 - Public	Hematologic & immune
ebv_q30_0.0018	Union#Block I20-I25#I20-I25 Ischaemic heart diseases	0.173118	0.0180042	1e-21	0.5	55631	17029	binary	Union#Block I20-I25#I20-I25 Ischaemic heart diseases	Chapter IX Diseases of the circulatory system	Class 5 - Public	Circulatory
ebv_q30_0.0018	Union#M25#M25 Other joint disorders| not elsewhere classified	0.130514	0.0136397	1.11e-21	0.5	114688	25021	binary	Union#M25#Other joint disorders not elsewhere classified	Chapter XIII Diseases of the musculoskeletal system and connective tissue	Class 5 - Public	Musculoskeletal
ebv_q30_0.0018	131547	0.32497	0.0327748	1.18e-21	0.5	8089	34323	binary	131547#Source of report of J96 (Respiratory failure not elsewhere classified)	Chapter X Diseases of the respiratory system	Class 5 - Public	Respiratory
ebv_q30_0.0018	Union#Block R10-R19#R10-R19 Symptoms and signs involving the digestive system and abdomen	0.157856	0.0165897	1.27e-21	0.5	97025	17287	binary	Union#Block R10-R19#R10-R19 Symptoms and signs involving the digestive system and abdomen	Chapter XVIII Symptoms signs and abnormal clinical and laboratory findings not elsewhere classified	Class 5 - Public	Abnormal labs
ebv_q30_0.0018	Union#M47#M47 Spondylosis	0.196874	0.0203749	1.34e-21	0.5	32187	15706	binary	Union#M47#Spondylosis	Chapter XIII Diseases of the musculoskeletal system and connective tissue	Class 5 - Public	Musculoskeletal
ebv_q30_0.0018	40001#J44#J44 Other chronic obstructive pulmonary disease	0.78306	0.0757753	1.35e-21	0.5	1076	32165	binary	40001#J44#Other chronic obstructive pulmonary disease	Chapter X Diseases of the respiratory system	Class 5 - Public	Respiratory
ebv_q30_0.0018	Union#Block M05-M14#M05-M14 Inflammatory polyarthropathies	0.172709	0.0179722	1.66e-21	0.5	44734	18428	binary	Union#Block M05-M14#M05-M14 Inflammatory polyarthropathies	Chapter XIII Diseases of the musculoskeletal system and connective tissue	Class 5 - Public	Musculoskeletal
ebv_q30_0.0018	Union#Block I70-I79#I70-I79 Diseases of arteries| arterioles and capillaries	0.242735	0.0250728	1.79e-21	0.5	18776	13848	binary	Union#Block I70-I79#I70-I79 Diseases of arteries arterioles and capillaries	Chapter IX Diseases of the circulatory system	Class 5 - Public	Circulatory
ebv_q30_0.0018	Union#Block J20-J22#J20-J22 Other acute lower respiratory infections	0.24288	0.0250045	2.32e-21	0.5	17005	18607	binary	Union#Block J20-J22#J20-J22 Other acute lower respiratory infections	Chapter X Diseases of the respiratory system	Class 5 - Public	Respiratory
ebv_q30_0.0018	40001#BlockJ40-J47#J40-J47 Chronic lower respiratory diseases	0.71331	0.0698753	2.51e-21	0.5	1317	33305	binary	40001#Block J40-J47#J40-J47 Chronic lower respiratory diseases	Chapter X Diseases of the respiratory system	Class 5 - Public	Respiratory
ebv_q30_0.0018	Union#R11#R11 Nausea and vomiting	0.233075	0.0242891	2.77e-21	0.5	23513	9652	binary	Union#R11#Nausea and vomiting	Chapter XVIII Symptoms signs and abnormal clinical and laboratory findings not elsewhere classified	Class 5 - Public	Abnormal labs
ebv_q30_0.0018	Union#Block E70-E90#E70-E90 Metabolic disorders	0.127238	0.013393	2.97e-21	0.5	95252	29322	binary	Union#Block E70-E90#E70-E90 Metabolic disorders	Chapter IV Endocrine nutritional and metabolic diseases	Class 5 - Public	Endocrine & metabolic
ebv_q30_0.0018	Union#B96#B96 Other bacterial agents as the cause of diseases classified to other chapters	0.23423	0.0241626	3.1e-21	0.5	17148	27537	binary	Union#B96#Other specified bacterial agents as the cause of diseases classified to other chapters	Chapter I Certain infectious and parasitic diseases	Class 5 - Public	Infectious
ebv_q30_0.0018	131851	0.279126	0.0287586	5.2e-21	0.5	11082	34775	binary	131851#Source of report of M06 (Other rheumatoid arthritis)	Chapter XIII Diseases of the musculoskeletal system and connective tissue	Class 5 - Public	Musculoskeletal
ebv_q30_0.0018	131307	0.151654	0.0159566	5.58e-21	0.5	48620	29802	binary	131307#Source of report of I25 (Chronic ischaemic heart disease)	Chapter IX Diseases of the circulatory system	Class 5 - Public	Circulatory
ebv_q30_0.0018	41202#ChapterIX#Chapter IX Diseases of the circulatory system	0.113803	0.0120813	7.03e-21	0.5	106207	36021	binary	41202#Chapter IX#Chapter IX Diseases of the circulatory system	Chapter IX Diseases of the circulatory system	Class 5 - Public	Circulatory
ebv_q30_0.0018	20002#1464#rheumatoid arthritis	0.407309	0.0415574	7.78e-21	0.5	4800	25634	binary	20002#1464#rheumatoid arthritis	Chapter XIII Diseases of the musculoskeletal system and connective tissue	Class 5 - Public	Musculoskeletal
ebv_q30_0.0018	Union#Block M45-M49#M45-M49 Spondylopathies	0.201053	0.0212168	8.95e-21	0.5	28460	15781	binary	Union#Block M45-M49#M45-M49 Spondylopathies	Chapter XIII Diseases of the musculoskeletal system and connective tissue	Class 5 - Public	Musculoskeletal
ebv_q30_0.0018	40002#ChapterIX#Chapter IX Diseases of the circulatory system	0.259559	0.02745	3.57e-20	0.5	12454	29791	binary	40002#Chapter IX#Chapter IX Diseases of the circulatory system	Chapter IX Diseases of the circulatory system	Class 5 - Public	Circulatory
ebv_q30_0.0018	Union#Block R25-R29#R25-R29 Symptoms and signs involving the nervous and musculoskeletal systems	0.235615	0.025451	3.97e-20	0.5	25223	8538	binary	Union#Block R25-R29#R25-R29 Symptoms and signs involving the nervous and musculoskeletal systems	Chapter XVIII Symptoms signs and abnormal clinical and laboratory findings not elsewhere classified	Class 5 - Public	Abnormal labs
ebv_q30_0.0018	Union#Chapter IV#Chapter IV Endocrine| nutritional and metabolic diseases	0.103395	0.0112483	4.4e-20	0.5	153505	37846	binary	Union#Chapter IV#Chapter IV Endocrine nutritional and metabolic diseases	Chapter IV Endocrine nutritional and metabolic diseases	Class 5 - Public	Endocrine & metabolic
ebv_q30_0.0018	41202#M069#M06.9 Rheumatoid arthritis| unspecified	0.596243	0.0610827	5.69e-20	0.5	1931	20790	binary	41202#M069#Rheumatoid arthritis unspecified	Chapter XIII Diseases of the musculoskeletal system and connective tissue	Class 5 - Public	Musculoskeletal
ebv_q30_0.0018	Union#Block R00-R09#R00-R09 Symptoms and signs involving the circulatory and respiratory systems	0.165497	0.0181982	6.36e-20	0.5	85146	14895	binary	Union#Block R00-R09#R00-R09 Symptoms and signs involving the circulatory and respiratory systems	Chapter XVIII Symptoms signs and abnormal clinical and laboratory findings not elsewhere classified	Class 5 - Public	Abnormal labs
ebv_q30_0.0018	Union#Z87#Z87 Personal history of other diseases and conditions	0.148749	0.01632	1.3e-19	0.5	60501	19442	binary	Union#Z87#Personal history of other diseases and conditions	Chapter XXI Factors influencing health status and contact with health services	Class 5 - Public	Health status factors
ebv_q30_0.0018	Union#R10#R10 Abdominal and pelvic pain	0.174547	0.0192352	1.49e-19	0.5	49963	12348	binary	Union#R10#Abdominal and pelvic pain	Chapter XVIII Symptoms signs and abnormal clinical and laboratory findings not elsewhere classified	Class 5 - Public	Abnormal labs
ebv_q30_0.0018	41202#M06#M06 Other rheumatoid arthritis	0.549803	0.0572564	1.57e-19	0.5	2277	21176	binary	41202#M06#Other rheumatoid arthritis	Chapter XIII Diseases of the musculoskeletal system and connective tissue	Class 5 - Public	Musculoskeletal
ebv_q30_0.0018	Union#Chapter XVIII#Chapter XVIII Symptoms| signs and abnormal clinical and laboratory findings| not elsewhere classified	0.139376	0.0155981	1.71e-19	0.5	217597	28989	binary	Union#Chapter XVIII#Chapter XVIII Symptoms signs and abnormal clinical and laboratory findings not elsewhere classified	Chapter XVIII Symptoms signs and abnormal clinical and laboratory findings not elsewhere classified	Class 5 - Public	Abnormal labs
ebv_q30_0.0018	Union#Chapter XI#Chapter XI Diseases of the digestive system	0.101808	0.0113284	1.84e-19	0.5	244243	39167	binary	Union#Chapter XI#Chapter XI Diseases of the digestive system	Chapter XI Diseases of the digestive system	Class 5 - Public	Gastrointestinal
ebv_q30_0.0018	Union#E87#E87 Other disorders of fluid| electrolyte and acid-base balance	0.194073	0.0214127	4.86e-19	0.5	24746	22629	binary	Union#E87#Other disorders of fluid electrolyte and acid-base balance	Chapter IV Endocrine nutritional and metabolic diseases	Class 5 - Public	Endocrine & metabolic
ebv_q30_0.0018	Union#R29#R29 Other symptoms and signs involving the nervous and musculoskeletal systems	0.266357	0.0296133	6.8e-19	0.5	15979	7403	binary	Union#R29#Other symptoms and signs involving the nervous and musculoskeletal systems	Chapter XVIII Symptoms signs and abnormal clinical and laboratory findings not elsewhere classified	Class 5 - Public	Abnormal labs
ebv_q30_0.0018	40001#BlockC30-C39#C30-C39 Malignant neoplasms of respiratory and intrathoracic organs	0.446896	0.0480283	8.18e-19	0.5	3374	27434	binary	40001#Block C30-C39#C30-C39 Malignant neoplasms of respiratory and intrathoracic organs	Chapter II Neoplasms	Class 5 - Public	Neoplasms
ebv_q30_0.0018	40001#C349#C34.9 Bronchus or lung| unspecified	0.454891	0.048931	9.36e-19	0.5	3220	27861	binary	40001#C349#Malignant neoplasm: Bronchus or lung unspecified	Chapter II Neoplasms	Class 5 - Public	Neoplasms
ebv_q30_0.0018	Union#M19#M19 Other arthrosis	0.13774	0.0155929	1.2e-18	0.5	80366	20284	binary	Union#M19#Other arthrosis	Chapter XIII Diseases of the musculoskeletal system and connective tissue	Class 5 - Public	Musculoskeletal
ebv_q30_0.0018	Union#K52#K52 Other non-infective gastro-enteritis and colitis	0.192538	0.0215249	1.3e-18	0.5	26396	16386	binary	Union#K52#Other noninfective gastroenteritis and colitis	Chapter XI Diseases of the digestive system	Class 5 - Public	Gastrointestinal
ebv_q30_0.0018	Union#M0699#M06.99 Rheumatoid arthritis| unspecified (Site unspecified)	0.469853	0.0509047	1.61e-18	0.5	3197	10797	binary	Union#M0699#Rheumatoid arthritis unspecified Site unspecified	Chapter XIII Diseases of the musculoskeletal system and connective tissue	Class 5 - Public	Musculoskeletal
ebv_q30_0.0018	Union#I73#I73 Other peripheral vascular diseases	0.255922	0.0284995	1.74e-18	0.5	12935	14845	binary	Union#I73#Other peripheral vascular diseases	Chapter IX Diseases of the circulatory system	Class 5 - Public	Circulatory
ebv_q30_0.0018	130339	0.213151	0.0237858	2.11e-18	0.5	17148	41368	binary	130339#Source of report of B96 (Other specified bacterial agents as the cause of diseases classified to other chapters)	Chapter I Certain infectious and parasitic diseases	Class 5 - Public	Infectious
ebv_q30_0.0018	Union#Block N17-N19#N17-N19 Renal failure	0.162002	0.0183248	2.41e-18	0.5	36483	24552	binary	Union#Block N17-N19#N17-N19 Renal failure	Chapter XIV Diseases of the genitourinary system	Class 5 - Public	Genitourinary
ebv_q30_0.0018	40001#C34#C34 Malignant neoplasm of bronchus and lung	0.44682	0.0487408	2.65e-18	0.5	3277	27716	binary	40001#C34#Malignant neoplasm of bronchus and lung	Chapter II Neoplasms	Class 5 - Public	Neoplasms
ebv_q30_0.0018	Union#I25#I25 Chronic ischaemic heart disease	0.165728	0.0189184	2.77e-18	0.5	48620	15873	binary	Union#I25#Chronic ischaemic heart disease	Chapter IX Diseases of the circulatory system	Class 5 - Public	Circulatory
ebv_q30_0.0018	Union#Chapter IX#Chapter IX Diseases of the circulatory system	0.105471	0.0121325	2.83e-18	0.5	205704	35507	binary	Union#Chapter IX#Chapter IX Diseases of the circulatory system	Chapter IX Diseases of the circulatory system	Class 5 - Public	Circulatory
ebv_q30_0.0018	Union#R073#R07.3 Other chest pain	0.259069	0.0292435	3.3e-18	0.5	14817	7456	binary	Union#R073#Other chest pain	Chapter XVIII Symptoms signs and abnormal clinical and laboratory findings not elsewhere classified	Class 5 - Public	Abnormal labs
ebv_q30_0.0018	Union#I259#I25.9 Chronic ischaemic heart disease| unspecified	0.197331	0.0225462	4.15e-18	0.5	28705	13639	binary	Union#I259#Chronic ischaemic heart disease unspecified	Chapter IX Diseases of the circulatory system	Class 5 - Public	Circulatory
ebv_q30_0.0018	Union#R060#R06.0 Dyspnoea	0.205195	0.0235043	4.95e-18	0.5	27812	9524	binary	Union#R060#Dyspnoea	Chapter XVIII Symptoms signs and abnormal clinical and laboratory findings not elsewhere classified	Class 5 - Public	Abnormal labs
ebv_q30_0.0018	Union#R07#R07 Pain in throat and chest	0.177117	0.0204594	5.25e-18	0.5	48590	10955	binary	Union#R07#Pain in throat and chest	Chapter XVIII Symptoms signs and abnormal clinical and laboratory findings not elsewhere classified	Class 5 - Public	Abnormal labs
ebv_q30_0.0018	131387	0.239612	0.027094	7.51e-18	0.5	12805	38882	binary	131387#Source of report of I73 (Other peripheral vascular diseases)	Chapter IX Diseases of the circulatory system	Class 5 - Public	Circulatory
ebv_q30_0.0018	Union#R296#R29.6 Tendency to fall| not elsewhere classified	0.283382	0.0324935	8.61e-18	0.5	12693	6996	binary	Union#R296#Tendency to fall not elsewhere classified	Chapter XVIII Symptoms signs and abnormal clinical and laboratory findings not elsewhere classified	Class 5 - Public	Abnormal labs
ebv_q30_0.0018	Union#M81#M81 Osteoporosis without pathological fracture	0.214091	0.0246511	9.03e-18	0.5	22652	10826	binary	Union#M81#Osteoporosis without pathological fracture	Chapter XIII Diseases of the musculoskeletal system and connective tissue	Class 5 - Public	Musculoskeletal
ebv_q30_0.0018	41202#K29#K29 Gastritis and duodenitis	0.178264	0.0205404	1.45e-17	0.5	26513	25044	binary	41202#K29#Gastritis and duodenitis	Chapter XI Diseases of the digestive system	Class 5 - Public	Gastrointestinal
ebv_q30_0.0018	Union#Z871#Z87.1 Personal history of diseases of the digestive system	0.167772	0.0195329	1.85e-17	0.5	36518	16121	binary	Union#Z871#Personal history of diseases of the digestive system	Chapter XXI Factors influencing health status and contact with health services	Class 5 - Public	Health status factors
ebv_q30_0.0018	41202#ChapterXVIII#Chapter XVIII Symptoms| signs and abnormal clinical and laboratory findings| not elsewhere classified	0.089302	0.0105056	2.19e-17	0.5	165191	42149	binary	41202#Chapter XVIII#Chapter XVIII Symptoms signs and abnormal clinical and laboratory findings not elsewhere classified	Chapter XVIII Symptoms signs and abnormal clinical and laboratory findings not elsewhere classified	Class 5 - Public	Abnormal labs
ebv_q30_0.0018	Union#Block J90-J94#J90-J94 Other diseases of pleura	0.209253	0.0242178	2.2e-17	0.5	19241	16982	binary	Union#Block J90-J94#J90-J94 Other diseases of pleura	Chapter X Diseases of the respiratory system	Class 5 - Public	Respiratory
ebv_q30_0.0018	41202#BlockK20-K31#K20-K31 Diseases of oesophagus| stomach and duodenum	0.118913	0.0139213	2.26e-17	0.5	72537	30303	binary	41202#Block K20-K31#K20-K31 Diseases of oesophagus stomach and duodenum	Chapter XI Diseases of the digestive system	Class 5 - Public	Gastrointestinal
ebv_q30_0.0018	Union#K59#K59 Other functional intestinal disorders	0.167584	0.0196269	3.2e-17	0.5	33901	17896	binary	Union#K59#Other functional intestinal disorders	Chapter XI Diseases of the digestive system	Class 5 - Public	Gastrointestinal
ebv_q30_0.0018	23053	4.41093	1.41467	3.96e-17	0.5	7757	801	binary	23053#EBV seropositivity for Epstein-Barr Virus	Chapter I Certain infectious and parasitic diseases	Class 5 - Public	Infectious
ebv_q30_0.0018	Union#Block I60-I69#I60-I69 Cerebrovascular diseases	0.189673	0.0223274	4.44e-17	0.5	26643	15409	binary	Union#Block I60-I69#I60-I69 Cerebrovascular diseases	Chapter IX Diseases of the circulatory system	Class 5 - Public	Circulatory
ebv_q30_0.0018	130829	0.173791	0.0203966	5.85e-17	0.5	24746	38974	binary	130829#Source of report of E87 (Other disorders of fluid electrolyte and acid-base balance)	Chapter IV Endocrine nutritional and metabolic diseases	Class 5 - Public	Endocrine & metabolic
ebv_q30_0.0018	6152#6	0.298476	0.0344607	5.86e-17	0.5	7428	38834	binary	6152#6#Emphysema/chronic bronchitis	Chapter X Diseases of the respiratory system	Class 5 - Public	Respiratory
ebv_q30_0.0018	131917	0.15499	0.0182781	6.97e-17	0.5	32150	39148	binary	131917#Source of report of M47 (Spondylosis)	Chapter XIII Diseases of the musculoskeletal system and connective tissue	Class 5 - Public	Musculoskeletal
ebv_q30_0.0018	Union#Block K50-K52#K50-K52 Noninfective enteritis and colitis	0.178211	0.0210454	6.99e-17	0.5	28018	16801	binary	Union#Block K50-K52#K50-K52 Noninfective enteritis and colitis	Chapter XI Diseases of the digestive system	Class 5 - Public	Gastrointestinal
ebv_q30_0.0018	Union#N179#N17.9 Acute renal failure| unspecified	0.189685	0.022355	7.09e-17	0.5	22193	21696	binary	Union#N179#Acute renal failure unspecified	Chapter XIV Diseases of the genitourinary system	Class 5 - Public	Genitourinary
ebv_q30_0.0018	Union#K590#K59.0 Constipation	0.177073	0.0209386	7.25e-17	0.5	28340	17663	binary	Union#K590#Constipation	Chapter XI Diseases of the digestive system	Class 5 - Public	Gastrointestinal
ebv_q30_0.0018	41202#BlockC30-C39#C30-C39 Malignant neoplasms of respiratory and intrathoracic organs	0.343179	0.0397507	9.59e-17	0.5	5361	26395	binary	41202#Block C30-C39#C30-C39 Malignant neoplasms of respiratory and intrathoracic organs	Chapter II Neoplasms	Class 5 - Public	Neoplasms
ebv_q30_0.0018	Union#K57#K57 Diverticular disease of intestine	0.132284	0.0158385	9.59e-17	0.5	64756	20870	binary	Union#K57#Diverticular disease of intestine	Chapter XI Diseases of the digestive system	Class 5 - Public	Gastrointestinal
ebv_q30_0.0018	132031	0.181733	0.0214873	1.02e-16	0.5	22353	33301	binary	132031#Source of report of N17 (Acute renal failure)	Chapter XIV Diseases of the genitourinary system	Class 5 - Public	Genitourinary
ebv_q30_0.0018	Union#N17#N17 Acute renal failure	0.187128	0.022283	1.44e-16	0.5	22353	21717	binary	Union#N17#Acute renal failure	Chapter XIV Diseases of the genitourinary system	Class 5 - Public	Genitourinary
ebv_q30_0.0018	Union#M48#M48 Other spondylopathies	0.223972	0.0268011	2.58e-16	0.5	15507	14742	binary	Union#M48#Other spondylopathies	Chapter XIII Diseases of the musculoskeletal system and connective tissue	Class 5 - Public	Musculoskeletal
ebv_q30_0.0018	Union#Block D50-D53#D50-D53 Nutritional anaemias	0.179522	0.0215634	3.13e-16	0.5	22259	33617	binary	Union#Block D50-D53#D50-D53 Nutritional anaemias	Chapter III Diseases of the blood and blood-forming organs and certain disorders involving the immune mechanism	Class 5 - Public	Hematologic & immune
ebv_q30_0.0018	Union#K44#K44 Diaphragmatic hernia	0.137341	0.0167077	3.33e-16	0.5	53046	20255	binary	Union#K44#Diaphragmatic hernia	Chapter XI Diseases of the digestive system	Class 5 - Public	Gastrointestinal
ebv_q30_0.0018	41202#BlockI70-I79#I70-I79 Diseases of arteries| arterioles and capillaries	0.312513	0.0370664	3.76e-16	0.5	6581	21211	binary	41202#Block I70-I79#I70-I79 Diseases of arteries arterioles and capillaries	Chapter IX Diseases of the circulatory system	Class 5 - Public	Circulatory
ebv_q30_0.0018	Union#R104#R10.4 Other and unspecified abdominal pain	0.191741	0.0233315	4.15e-16	0.5	27059	9801	binary	Union#R104#Other and unspecified abdominal pain	Chapter XVIII Symptoms signs and abnormal clinical and laboratory findings not elsewhere classified	Class 5 - Public	Abnormal labs
ebv_q30_0.0018	Union#K22#K22 Other diseases of oesophagus	0.147448	0.01803	5.07e-16	0.5	44333	17870	binary	Union#K22#Other diseases of oesophagus	Chapter XI Diseases of the digestive system	Class 5 - Public	Gastrointestinal
ebv_q30_0.0018	41202#C34#C34 Malignant neoplasm of bronchus and lung	0.351952	0.0417728	5.51e-16	0.5	4791	27658	binary	41202#C34#Malignant neoplasm of bronchus and lung	Chapter II Neoplasms	Class 5 - Public	Neoplasms
ebv_q30_0.0018	41202#ChapterXIII#Chapter XIII Diseases of the musculoskeletal system and connective tissue	0.0897619	0.0110453	5.71e-16	0.5	129772	41558	binary	41202#Chapter XIII#Chapter XIII Diseases of the musculoskeletal system and connective tissue	Chapter XIII Diseases of the musculoskeletal system and connective tissue	Class 5 - Public	Musculoskeletal
ebv_q30_0.0018	40002#BlockJ09-J18#J09-J18 Influenza and pneumonia	0.362719	0.0431693	7.2e-16	0.5	4427	30432	binary	40002#Block J09-J18#J09-J18 Influenza and pneumonia	Chapter X Diseases of the respiratory system	Class 5 - Public	Respiratory
ebv_q30_0.0018	Union#K21#K21 Gastro-oesophageal reflux disease	0.123445	0.0152399	7.59e-16	0.5	70402	21690	binary	Union#K21#Gastro-oesophageal reflux disease	Chapter XI Diseases of the digestive system	Class 5 - Public	Gastrointestinal
ebv_q30_0.0018	Union#R522#R52.2 Other chronic pain	0.122166	0.0152813	7.71e-16	0.5	186666	25690	binary	Union#R522#Other chronic pain	Chapter XVIII Symptoms signs and abnormal clinical and laboratory findings not elsewhere classified	Class 5 - Public	Abnormal labs
ebv_q30_0.0018	Union#Block A30-A49#A30-A49 Other bacterial diseases	0.200388	0.0243923	8.32e-16	0.5	17644	23602	binary	Union#Block A30-A49#A30-A49 Other bacterial diseases	Chapter I Certain infectious and parasitic diseases	Class 5 - Public	Infectious
ebv_q30_0.0018	Union#Block R40-R46#R40-R46 Symptoms and signs involving cognition| perception| emotional state and behaviour	0.20358	0.0251161	8.45e-16	0.5	25345	8417	binary	Union#Block R40-R46#R40-R46 Symptoms and signs involving cognition perception emotional state and behaviour	Chapter XVIII Symptoms signs and abnormal clinical and laboratory findings not elsewhere classified	Class 5 - Public	Abnormal labs
ebv_q30_0.0018	131929	0.108868	0.013412	8.63e-16	0.5	70344	40879	binary	131929#Source of report of M54 (Dorsalgia)	Chapter XIII Diseases of the musculoskeletal system and connective tissue	Class 5 - Public	Musculoskeletal
ebv_q30_0.0018	Union#B968#B96.8 Other specified bacterial agents as the cause of diseases classified to other chapters	0.288634	0.0348789	1.16e-15	0.5	7606	24433	binary	Union#B968#Other specified bacterial agents as the cause of diseases classified to other chapters	Chapter I Certain infectious and parasitic diseases	Class 5 - Public	Infectious
ebv_q30_0.0018	41202#J189#J18.9 Pneumonia| unspecified	0.294545	0.0356307	1.31e-15	0.5	7067	30972	binary	41202#J189#Pneumonia unspecified	Chapter X Diseases of the respiratory system	Class 5 - Public	Respiratory
ebv_q30_0.0018	Union#K297#K29.7 Gastritis| unspecified	0.176444	0.0217585	1.33e-15	0.5	25745	16917	binary	Union#K297#Gastritis unspecified	Chapter XI Diseases of the digestive system	Class 5 - Public	Gastrointestinal
ebv_q30_0.0018	Union#D64#D64 Other anaemias	0.149669	0.0185337	1.77e-15	0.5	32208	33471	binary	Union#D64#Other anaemias	Chapter III Diseases of the blood and blood-forming organs and certain disorders involving the immune mechanism	Class 5 - Public	Hematologic & immune
ebv_q30_0.0018	41202#M54#M54 Dorsalgia	0.207469	0.0254932	1.8e-15	0.5	15806	27403	binary	41202#M54#Dorsalgia	Chapter XIII Diseases of the musculoskeletal system and connective tissue	Class 5 - Public	Musculoskeletal
ebv_q30_0.0018	41202#BlockM50-M54#M50-M54 Other dorsopathies	0.175573	0.0216848	1.89e-15	0.5	23003	28959	binary	41202#Block M50-M54#M50-M54 Other dorsopathies	Chapter XIII Diseases of the musculoskeletal system and connective tissue	Class 5 - Public	Musculoskeletal
ebv_q30_0.0018	40002#J18#J18 Pneumonia| organism unspecified	0.360681	0.043595	1.94e-15	0.5	4344	30372	binary	40002#J18#Pneumonia organism unspecified	Chapter X Diseases of the respiratory system	Class 5 - Public	Respiratory
ebv_q30_0.0018	Union#M13#M13 Other arthritis	0.154515	0.0193357	2.26e-15	0.5	39230	15886	binary	Union#M13#Other arthritis	Chapter XIII Diseases of the musculoskeletal system and connective tissue	Class 5 - Public	Musculoskeletal
ebv_q30_0.0018	Union#Block M70-M79#M70-M79 Other soft tissue disorders	0.13937	0.0174532	2.3e-15	0.5	48311	18524	binary	Union#Block M70-M79#M70-M79 Other soft tissue disorders	Chapter XIII Diseases of the musculoskeletal system and connective tissue	Class 5 - Public	Musculoskeletal
ebv_q30_0.0018	41202#BlockI20-I25#I20-I25 Ischaemic heart diseases	0.144982	0.0181354	2.69e-15	0.5	37712	24236	binary	41202#Block I20-I25#I20-I25 Ischaemic heart diseases	Chapter IX Diseases of the circulatory system	Class 5 - Public	Circulatory
ebv_q30_0.0018	131599	0.116627	0.014606	2.8e-15	0.5	55205	43236	binary	131599#Source of report of K29 (Gastritis and duodenitis)	Chapter XI Diseases of the digestive system	Class 5 - Public	Gastrointestinal
ebv_q30_0.0018	40001#ChapterII#Chapter II Neoplasms	0.18668	0.0232019	2.87e-15	0.5	19157	28944	binary	40001#Chapter II#Chapter II Neoplasms	Chapter II Neoplasms	Class 5 - Public	Neoplasms
ebv_q30_0.0018	42001	0.166807	0.0208789	3.81e-15	0.5	24772	27971	binary	42001#Source of myocardial infarction report	Chapter IX Diseases of the circulatory system	Class 5 - Public	Circulatory
ebv_q30_0.0018	41202#ChapterXI#Chapter XI Diseases of the digestive system	0.0820154	0.0104382	3.99e-15	0.5	193640	41464	binary	41202#Chapter XI#Chapter XI Diseases of the digestive system	Chapter XI Diseases of the digestive system	Class 5 - Public	Gastrointestinal
ebv_q30_0.0018	40011#8070#Squamous cell carcinoma	0.234238	0.029095	4.55e-15	0.5	10997	38574	binary	40011#8070#Squamous cell carcinoma	Chapter II Neoplasms	Class 5 - Public	Neoplasms
ebv_q30_0.0018	Union#K529#K52.9 Non-infective gastro-enteritis and colitis| unspecified	0.188162	0.023657	5.23e-15	0.5	20971	15723	binary	Union#K529#Noninfective gastroenteritis and colitis unspecified	Chapter XI Diseases of the digestive system	Class 5 - Public	Gastrointestinal
ebv_q30_0.0018	Union#M79#M79 Other soft tissue disorders| not elsewhere classified	0.119504	0.0152528	5.67e-15	0.5	77459	20389	binary	Union#M79#Other soft tissue disorders not elsewhere classified	Chapter XIII Diseases of the musculoskeletal system and connective tissue	Class 5 - Public	Musculoskeletal
ebv_q30_0.0018	41202#BlockB20-B24#B20-B24 Human immunodeficiency virus [HIV] disease	1.91094	0.218797	5.74e-15	0.5	85	19923	binary	41202#Block B20-B24#B20-B24 Human immunodeficiency virus [HIV] disease	Chapter I Certain infectious and parasitic diseases	Class 5 - Public	Infectious
ebv_q30_0.0018	Union#I21#I21 Acute myocardial infarction	0.182383	0.0232524	7.97e-15	0.5	26102	12661	binary	Union#I21#Acute myocardial infarction	Chapter IX Diseases of the circulatory system	Class 5 - Public	Circulatory
ebv_q30_0.0018	3606	0.243217	0.0308109	8.71e-15	0.5	11972	7109	binary	3606#Chest pain or discomfort walking normally	Chapter XVIII Symptoms signs and abnormal clinical and laboratory findings not elsewhere classified	Class 5 - Public	Abnormal labs
ebv_q30_0.0018	Union#Block K80-K87#K80-K87 Disorders of gallbladder| biliary tract and pancreas	0.158745	0.0202977	1.05e-14	0.5	32011	16171	binary	Union#Block K80-K87#K80-K87 Disorders of gallbladder biliary tract and pancreas	Chapter XI Diseases of the digestive system	Class 5 - Public	Gastrointestinal
ebv_q30_0.0018	Union#Block K40-K46#K40-K46 Hernia	0.119933	0.0154911	1.11e-14	0.5	79523	19811	binary	Union#Block K40-K46#K40-K46 Hernia	Chapter XI Diseases of the digestive system	Class 5 - Public	Gastrointestinal
ebv_q30_0.0018	Union#R101#R10.1 Pain localised to upper abdomen	0.213097	0.0271708	1.15e-14	0.5	17378	8977	binary	Union#R101#Pain localized to upper abdomen	Chapter XVIII Symptoms signs and abnormal clinical and laboratory findings not elsewhere classified	Class 5 - Public	Abnormal labs
ebv_q30_0.0018	Union#I77#I77 Other disorders of arteries and arterioles	0.405255	0.0503796	1.26e-14	0.5	3361	11513	binary	Union#I77#Other disorders of arteries and arterioles	Chapter IX Diseases of the circulatory system	Class 5 - Public	Circulatory
ebv_q30_0.0018	Union#I64#I64 Stroke| not specified as haemorrhage or infarction	0.203228	0.0260651	1.62e-14	0.5	17497	13962	binary	Union#I64#Stroke not specified as haemorrhage or infarction	Chapter IX Diseases of the circulatory system	Class 5 - Public	Circulatory
ebv_q30_0.0018	Union#M545#M54.5 Low back pain	0.221737	0.0282768	1.65e-14	0.5	13771	13717	binary	Union#M545#Low back pain	Chapter XIII Diseases of the musculoskeletal system and connective tissue	Class 5 - Public	Musculoskeletal
ebv_q30_0.0018	41202#BlockR50-R69#R50-R69 General symptoms and signs	0.124033	0.0160262	1.84e-14	0.5	48678	29673	binary	41202#Block R50-R69#R50-R69 General symptoms and signs	Chapter XVIII Symptoms signs and abnormal clinical and laboratory findings not elsewhere classified	Class 5 - Public	Abnormal labs
ebv_q30_0.0018	41202#BlockR00-R09#R00-R09 Symptoms and signs involving the circulatory and respiratory systems	0.115036	0.014966	2.5e-14	0.5	59064	29764	binary	41202#Block R00-R09#R00-R09 Symptoms and signs involving the circulatory and respiratory systems	Chapter XVIII Symptoms signs and abnormal clinical and laboratory findings not elsewhere classified	Class 5 - Public	Abnormal labs
ebv_q30_0.0018	Union#Block K70-K77#K70-K77 Diseases of liver	0.210741	0.027166	2.9e-14	0.5	15139	14182	binary	Union#Block K70-K77#K70-K77 Diseases of liver	Chapter XI Diseases of the digestive system	Class 5 - Public	Gastrointestinal
ebv_q30_0.0018	Union#Block J80-J84#J80-J84 Other respiratory diseases principally affecting the interstitium	0.323953	0.0412407	3.37e-14	0.5	5365	15525	binary	Union#Block J80-J84#J80-J84 Other respiratory diseases principally affecting the interstitium	Chapter X Diseases of the respiratory system	Class 5 - Public	Respiratory
ebv_q30_0.0018	131391	0.389037	0.0491625	3.78e-14	0.5	3361	32415	binary	131391#Source of report of I77 (Other disorders of arteries and arterioles)	Chapter IX Diseases of the circulatory system	Class 5 - Public	Circulatory
ebv_q30_0.0018	20002#1295#joint disorder	0.114205	0.0149593	3.95e-14	0.5	54621	36406	binary	20002#1295#joint disorder	Chapter XIII Diseases of the musculoskeletal system and connective tissue	Class 5 - Public	Musculoskeletal
ebv_q30_0.0018	Union#J90#J90 Pleural effusion| not elsewhere classified	0.201603	0.026218	4.61e-14	0.5	15881	17387	binary	Union#J90#Pleural effusion not elsewhere classified	Chapter X Diseases of the respiratory system	Class 5 - Public	Respiratory
ebv_q30_0.0018	41202#BlockR10-R19#R10-R19 Symptoms and signs involving the digestive system and abdomen	0.111589	0.014704	5.08e-14	0.5	62854	28957	binary	41202#Block R10-R19#R10-R19 Symptoms and signs involving the digestive system and abdomen	Chapter XVIII Symptoms signs and abnormal clinical and laboratory findings not elsewhere classified	Class 5 - Public	Abnormal labs
ebv_q30_0.0018	131355	0.178818	0.0234956	7.95e-14	0.5	18487	31554	binary	131355#Source of report of I50 (Heart failure)	Chapter IX Diseases of the circulatory system	Class 5 - Public	Circulatory
ebv_q30_0.0018	Union#R074#R07.4 Chest pain| unspecified	0.133512	0.0179554	8.13e-14	0.5	89275	15028	binary	Union#R074#Chest pain unspecified	Chapter XVIII Symptoms signs and abnormal clinical and laboratory findings not elsewhere classified	Class 5 - Public	Abnormal labs
ebv_q30_0.0018	Union#E039#E03.9 Hypothyroidism| unspecified	0.16361	0.0216187	8.31e-14	0.5	25744	18057	binary	Union#E039#Hypothyroidism unspecified	Chapter IV Endocrine nutritional and metabolic diseases	Class 5 - Public	Endocrine & metabolic
ebv_q30_0.0018	Union#I50#I50 Heart failure	0.197635	0.0261794	9.09e-14	0.5	18489	13046	binary	Union#I50#Heart failure	Chapter IX Diseases of the circulatory system	Class 5 - Public	Circulatory
ebv_q30_0.0018	Union#F09#F09 Unspecified organic or symptomatic mental disorder	0.147877	0.0196218	1.03e-13	0.5	32286	21981	binary	Union#F09#Unspecified organic or symptomatic mental disorder	Chapter V Mental and behavioural disorders	Class 5 - Public	Psychiatric
ebv_q30_0.0018	Union#Block M80-M85#M80-M85 Disorders of bone density and structure	0.178407	0.0237522	1.04e-13	0.5	24560	11667	binary	Union#Block M80-M85#M80-M85 Disorders of bone density and structure	Chapter XIII Diseases of the musculoskeletal system and connective tissue	Class 5 - Public	Musculoskeletal
ebv_q30_0.0018	Union#R268#R26.8 Other and unspecified abnormalities of gait and mobility	0.261964	0.0347121	1.22e-13	0.5	10246	6603	binary	Union#R268#Other and unspecified abnormalities of gait and mobility	Chapter XVIII Symptoms signs and abnormal clinical and laboratory findings not elsewhere classified	Class 5 - Public	Abnormal labs
ebv_q30_0.0018	Union#Block M15-M19#M15-M19 Arthrosis	0.111637	0.0150627	1.38e-13	0.5	86731	21606	binary	Union#Block M15-M19#M15-M19 Arthrosis	Chapter XIII Diseases of the musculoskeletal system and connective tissue	Class 5 - Public	Musculoskeletal
ebv_q30_0.0018	Union#Block K90-K93#K90-K93 Other diseases of the digestive system	0.1617	0.021598	1.46e-13	0.5	27143	15920	binary	Union#Block K90-K93#K90-K93 Other diseases of the digestive system	Chapter XI Diseases of the digestive system	Class 5 - Public	Gastrointestinal
ebv_q30_0.0018	Union#Block M20-M25#M20-M25 Other joint disorders	0.122949	0.0166024	1.75e-13	0.5	58152	18563	binary	Union#Block M20-M25#M20-M25 Other joint disorders	Chapter XIII Diseases of the musculoskeletal system and connective tissue	Class 5 - Public	Musculoskeletal
ebv_q30_0.0018	Union#Block D60-D64#D60-D64 Aplastic and other anaemias	0.146277	0.0195726	1.81e-13	0.5	28103	35984	binary	Union#Block D60-D64#D60-D64 Aplastic and other anaemias	Chapter III Diseases of the blood and blood-forming organs and certain disorders involving the immune mechanism	Class 5 - Public	Hematologic & immune
ebv_q30_0.0018	Union#K573#K57.3 Diverticular disease of large intestine without perforation or abscess	0.124464	0.0168478	2.07e-13	0.5	54350	19455	binary	Union#K573#Diverticular disease of large intestine without perforation or abscess	Chapter XI Diseases of the digestive system	Class 5 - Public	Gastrointestinal
ebv_q30_0.0018	Union#I252#I25.2 Old myocardial infarction	0.197075	0.0265127	2.17e-13	0.5	18146	11802	binary	Union#I252#Old myocardial infarction	Chapter IX Diseases of the circulatory system	Class 5 - Public	Circulatory
ebv_q30_0.0018	Union#R69#R69 Unknown and unspecified causes of morbidity	0.176197	0.0238397	2.19e-13	0.5	27534	9018	binary	Union#R69#Unknown and unspecified causes of morbidity	Chapter XVIII Symptoms signs and abnormal clinical and laboratory findings not elsewhere classified	Class 5 - Public	Abnormal labs
ebv_q30_0.0018	Union#R26#R26 Abnormalities of gait and mobility	0.241479	0.032497	2.46e-13	0.5	12345	6928	binary	Union#R26#Abnormalities of gait and mobility	Chapter XVIII Symptoms signs and abnormal clinical and laboratory findings not elsewhere classified	Class 5 - Public	Abnormal labs
ebv_q30_0.0018	Union#K449#K44.9 Diaphragmatic hernia without obstruction or gangrene	0.127618	0.0173156	2.53e-13	0.5	48658	19485	binary	Union#K449#Diaphragmatic hernia without obstruction or gangrene	Chapter XI Diseases of the digestive system	Class 5 - Public	Gastrointestinal
ebv_q30_0.0018	Union#Block R30-R39#R30-R39 Symptoms and signs involving the urinary system	0.159065	0.021791	2.66e-13	0.5	51526	10205	binary	Union#Block R30-R39#R30-R39 Symptoms and signs involving the urinary system	Chapter XVIII Symptoms signs and abnormal clinical and laboratory findings not elsewhere classified	Class 5 - Public	Abnormal labs
ebv_q30_0.0018	Union#M199#M19.9 Arthrosis| unspecified	0.140011	0.0190856	3.18e-13	0.5	41733	16101	binary	Union#M199#Arthrosis unspecified	Chapter XIII Diseases of the musculoskeletal system and connective tissue	Class 5 - Public	Musculoskeletal
ebv_q30_0.0018	Union#A419#A41.9 Septicaemia| unspecified	0.211222	0.0284774	4.16e-13	0.5	12413	23171	binary	Union#A419#Sepsis unspecified	Chapter I Certain infectious and parasitic diseases	Class 5 - Public	Infectious
ebv_q30_0.0018	Union#J98#J98 Other respiratory disorders	0.160665	0.0218749	4.58e-13	0.5	24599	19451	binary	Union#J98#Other respiratory disorders	Chapter X Diseases of the respiratory system	Class 5 - Public	Respiratory
ebv_q30_0.0018	Union#I209#I20.9 Angina pectoris| unspecified	0.160386	0.022034	5.19e-13	0.5	29843	14279	binary	Union#I209#Angina pectoris unspecified	Chapter IX Diseases of the circulatory system	Class 5 - Public	Circulatory
ebv_q30_0.0018	Union#K25#K25 Gastric ulcer	0.224969	0.0305111	5.58e-13	0.5	11498	13621	binary	Union#K25#Gastric ulcer	Chapter XI Diseases of the digestive system	Class 5 - Public	Gastrointestinal
ebv_q30_0.0018	131965	0.159045	0.0217361	5.8e-13	0.5	22615	26984	binary	131965#Source of report of M81 (Osteoporosis without pathological fracture)	Chapter XIII Diseases of the musculoskeletal system and connective tissue	Class 5 - Public	Musculoskeletal
ebv_q30_0.0018	42007	0.183424	0.024974	6.11e-13	0.5	15930	34802	binary	42007#Source of stroke report	Chapter IX Diseases of the circulatory system	Class 5 - Public	Circulatory
ebv_q30_0.0018	Union#E780#E78.0 Pure hypercholesterolaemia	0.111328	0.0153948	6.28e-13	0.5	65295	24812	binary	Union#E780#Pure hypercholesterolaemia	Chapter IV Endocrine nutritional and metabolic diseases	Class 5 - Public	Endocrine & metabolic
ebv_q30_0.0018	Union#R41#R41 Other symptoms and signs involving cognitive functions and awareness	0.250521	0.0343776	7.26e-13	0.5	11025	6291	binary	Union#R41#Other symptoms and signs involving cognitive functions and awareness	Chapter XVIII Symptoms signs and abnormal clinical and laboratory findings not elsewhere classified	Class 5 - Public	Abnormal labs
ebv_q30_0.0018	Union#I219#I21.9 Acute myocardial infarction| unspecified	0.207582	0.0285891	8.23e-13	0.5	14981	11094	binary	Union#I219#Acute myocardial infarction unspecified	Chapter IX Diseases of the circulatory system	Class 5 - Public	Circulatory
ebv_q30_0.0018	Union#B20#B20 Human immunodeficiency virus [HIV] disease resulting in infectious and parasitic diseases	2.26973	0.287894	9.02e-13	0.5	47	12793	binary	Union#B20#Human immunodeficiency virus [HIV] disease resulting in infectious and parasitic diseases	Chapter I Certain infectious and parasitic diseases	Class 5 - Public	Infectious
ebv_q30_0.0018	Union#M819#M81.9 Osteoporosis| unspecified	0.199502	0.0275676	9.14e-13	0.5	16801	10151	binary	Union#M819#Osteoporosis unspecified	Chapter XIII Diseases of the musculoskeletal system and connective tissue	Class 5 - Public	Musculoskeletal
ebv_q30_0.0018	Union#E78#E78 Disorders of lipoprotein metabolism and other lipidaemias	0.0930499	0.0130044	9.35e-13	0.5	109560	30004	binary	Union#E78#Disorders of lipoprotein metabolism and other lipidaemias	Chapter IV Endocrine nutritional and metabolic diseases	Class 5 - Public	Endocrine & metabolic
ebv_q30_0.0018	6150#2	0.192291	0.0263992	9.63e-13	0.5	14207	30067	binary	6150#2#Angina	Chapter IX Diseases of the circulatory system	Class 5 - Public	Circulatory
ebv_q30_0.0018	130649	0.137523	0.0190058	9.94e-13	0.5	29635	41285	binary	130649#Source of report of D64 (Other anaemias)	Chapter III Diseases of the blood and blood-forming organs and certain disorders involving the immune mechanism	Class 5 - Public	Hematologic & immune
ebv_q30_0.0018	Union#Block I30-I52#I30-I52 Other forms of heart disease	0.119769	0.016774	1.04e-12	0.5	69769	19354	binary	Union#Block I30-I52#I30-I52 Other forms of heart disease	Chapter IX Diseases of the circulatory system	Class 5 - Public	Circulatory
ebv_q30_0.0018	Union#Block N30-N39#N30-N39 Other diseases of urinary system	0.118033	0.0165071	1.25e-12	0.5	51090	22404	binary	Union#Block N30-N39#N30-N39 Other diseases of urinary system	Chapter XIV Diseases of the genitourinary system	Class 5 - Public	Genitourinary
ebv_q30_0.0018	41202#R10#R10 Abdominal and pelvic pain	0.13266	0.0185262	1.51e-12	0.5	35381	25576	binary	41202#R10#Abdominal and pelvic pain	Chapter XVIII Symptoms signs and abnormal clinical and laboratory findings not elsewhere classified	Class 5 - Public	Abnormal labs
ebv_q30_0.0018	Union#I251#I25.1 Atherosclerotic heart disease	0.151124	0.0212485	1.58e-12	0.5	34694	13629	binary	Union#I251#Atherosclerotic heart disease	Chapter IX Diseases of the circulatory system	Class 5 - Public	Circulatory
ebv_q30_0.0018	Union#J06#J06 Acute upper respiratory infections of multiple and unspecified sites	0.124733	0.0175012	1.66e-12	0.5	43817	21496	binary	Union#J06#Acute upper respiratory infections of multiple and unspecified sites	Chapter X Diseases of the respiratory system	Class 5 - Public	Respiratory
ebv_q30_0.0018	20002#1113#emphysema|chronic bronchitis	0.229509	0.0317137	1.82e-12	0.5	9371	32808	binary	20002#1113#emphysema|chronic bronchitis	Chapter X Diseases of the respiratory system	Class 5 - Public	Respiratory
ebv_q30_0.0018	41202#ChapterI#Chapter I Certain infectious and parasitic diseases	0.142445	0.0199148	1.89e-12	0.5	26665	42108	binary	41202#Chapter I#Chapter I Certain infectious and parasitic diseases	Chapter I Certain infectious and parasitic diseases	Class 5 - Public	Infectious
ebv_q30_0.0018	Union#D649#D64.9 Anaemia| unspecified	0.14451	0.0202211	1.93e-12	0.5	26209	35495	binary	Union#D649#Anaemia unspecified	Chapter III Diseases of the blood and blood-forming organs and certain disorders involving the immune mechanism	Class 5 - Public	Hematologic & immune
ebv_q30_0.0018	Union#C341#C34.1 Upper lobe| bronchus or lung	0.382877	0.0522426	2.24e-12	0.5	2984	24450	binary	Union#C341#Malignant neoplasm: Upper lobe bronchus or lung	Chapter II Neoplasms	Class 5 - Public	Neoplasms
ebv_q30_0.0018	130205	2.21904	0.287766	2.38e-12	0.5	47	21048	binary	130205#Source of report of B20 (Human immunodeficiency virus [HIV] disease resulting in infectious and parasitic diseases)	Chapter I Certain infectious and parasitic diseases	Class 5 - Public	Infectious
ebv_q30_0.0018	Union#D50#D50 Iron deficiency anaemia	0.142804	0.020135	2.77e-12	0.5	27176	30875	binary	Union#D50#Iron deficiency anaemia	Chapter III Diseases of the blood and blood-forming organs and certain disorders involving the immune mechanism	Class 5 - Public	Hematologic & immune
ebv_q30_0.0018	41202#BlockK55-K64#K55-K64 Other diseases of intestines	0.0937208	0.0133471	2.82e-12	0.5	84266	30645	binary	41202#Block K55-K64#K55-K64 Other diseases of intestines	Chapter XI Diseases of the digestive system	Class 5 - Public	Gastrointestinal
ebv_q30_0.0018	Union#J459#J45.9 Asthma| unspecified	0.125414	0.0178613	3.6e-12	0.5	41071	21820	binary	Union#J459#Asthma unspecified	Chapter X Diseases of the respiratory system	Class 5 - Public	Respiratory
ebv_q30_0.0018	Union#Block A00-A09#A00-A09 Intestinal infectious diseases	0.149781	0.0212978	4.38e-12	0.5	24247	28830	binary	Union#Block A00-A09#A00-A09 Intestinal infectious diseases	Chapter I Certain infectious and parasitic diseases	Class 5 - Public	Infectious
ebv_q30_0.0018	41202#BlockK50-K52#K50-K52 Noninfective enteritis and colitis	0.171987	0.0244344	4.79e-12	0.5	18195	23315	binary	41202#Block K50-K52#K50-K52 Noninfective enteritis and colitis	Chapter XI Diseases of the digestive system	Class 5 - Public	Gastrointestinal
ebv_q30_0.0018	131299	0.153158	0.021909	5.82e-12	0.5	22203	27823	binary	131299#Source of report of I21 (Acute myocardial infarction)	Chapter IX Diseases of the circulatory system	Class 5 - Public	Circulatory
ebv_q30_0.0018	Union#Z866#Z86.6 Personal history of diseases of the nervous system and sense organs	0.171497	0.0245827	5.91e-12	0.5	20496	14746	binary	Union#Z866#Personal history of diseases of the nervous system and sense organs	Chapter XXI Factors influencing health status and contact with health services	Class 5 - Public	Health status factors
ebv_q30_0.0018	Union#M139#M13.9 Arthritis| unspecified	0.152688	0.0219761	6.04e-12	0.5	27879	14525	binary	Union#M139#Arthritis unspecified	Chapter XIII Diseases of the musculoskeletal system and connective tissue	Class 5 - Public	Musculoskeletal
ebv_q30_0.0018	Union#A41#A41 Other septicaemia	0.180793	0.0259182	7.66e-12	0.5	15590	23358	binary	Union#A41#Other sepsis	Chapter I Certain infectious and parasitic diseases	Class 5 - Public	Infectious
ebv_q30_0.0018	Union#Block D70-D77#D70-D77 Other diseases of blood and blood-forming organs	0.218963	0.0312423	8.37e-12	0.5	9832	34293	binary	Union#Block D70-D77#D70-D77 Other diseases of blood and blood-forming organs	Chapter III Diseases of the blood and blood-forming organs and certain disorders involving the immune mechanism	Class 5 - Public	Hematologic & immune
ebv_q30_0.0018	130623	0.138439	0.0199711	8.51e-12	0.5	27077	37070	binary	130623#Source of report of D50 (Iron deficiency anaemia)	Chapter III Diseases of the blood and blood-forming organs and certain disorders involving the immune mechanism	Class 5 - Public	Hematologic & immune
ebv_q30_0.0018	Union#R55#R55 Syncope and collapse	0.193406	0.0281203	9.59e-12	0.5	18621	7236	binary	Union#R55#Syncope and collapse	Chapter XVIII Symptoms signs and abnormal clinical and laboratory findings not elsewhere classified	Class 5 - Public	Abnormal labs
ebv_q30_0.0018	Union#E03#E03 Other hypothyroidism	0.134838	0.0195962	9.69e-12	0.5	33663	18617	binary	Union#E03#Other hypothyroidism	Chapter IV Endocrine nutritional and metabolic diseases	Class 5 - Public	Endocrine & metabolic
ebv_q30_0.0018	Union#J84#J84 Other interstitial pulmonary diseases	0.32167	0.0457713	1.18e-11	0.5	4344	14750	binary	Union#J84#Other interstitial pulmonary diseases	Chapter X Diseases of the respiratory system	Class 5 - Public	Respiratory
ebv_q30_0.0018	Union#K63#K63 Other diseases of intestine	0.136339	0.0199326	1.21e-11	0.5	34831	15850	binary	Union#K63#Other diseases of intestine	Chapter XI Diseases of the digestive system	Class 5 - Public	Gastrointestinal
ebv_q30_0.0018	41202#B20#B20 Human immunodeficiency virus [HIV] disease resulting in infectious and parasitic diseases	2.43923	0.332706	1.22e-11	0.5	35	19483	binary	41202#B20#Human immunodeficiency virus [HIV] disease resulting in infectious and parasitic diseases	Chapter I Certain infectious and parasitic diseases	Class 5 - Public	Infectious
ebv_q30_0.0018	Union#K579#K57.9 Diverticular disease of intestine| part unspecified| without perforation or abscess	0.179469	0.0260588	1.23e-11	0.5	16776	16114	binary	Union#K579#Diverticular disease of intestine part unspecified without perforation or abscess	Chapter XI Diseases of the digestive system	Class 5 - Public	Gastrointestinal
ebv_q30_0.0018	Union#N39#N39 Other disorders of urinary system	0.11663	0.0171153	1.25e-11	0.5	50517	18555	binary	Union#N39#Other disorders of urinary system	Chapter XIV Diseases of the genitourinary system	Class 5 - Public	Genitourinary
ebv_q30_0.0018	Union#Z85#Z85 Personal history of malignant neoplasm	0.118315	0.01739	1.32e-11	0.5	52216	19128	binary	Union#Z85#Personal history of malignant neoplasm	Chapter XXI Factors influencing health status and contact with health services	Class 5 - Public	Health status factors
ebv_q30_0.0018	Union#I20#I20 Angina pectoris	0.143694	0.0211033	1.35e-11	0.5	33629	14796	binary	Union#I20#Angina pectoris	Chapter IX Diseases of the circulatory system	Class 5 - Public	Circulatory
ebv_q30_0.0018	41202#BlockI60-I69#I60-I69 Cerebrovascular diseases	0.189255	0.027464	1.44e-11	0.5	13555	24747	binary	41202#Block I60-I69#I60-I69 Cerebrovascular diseases	Chapter IX Diseases of the circulatory system	Class 5 - Public	Circulatory
ebv_q30_0.0018	Union#R19#R19 Other symptoms and signs involving the digestive system and abdomen	0.15241	0.022456	1.6e-11	0.5	30861	10348	binary	Union#R19#Other symptoms and signs involving the digestive system and abdomen	Chapter XVIII Symptoms signs and abnormal clinical and laboratory findings not elsewhere classified	Class 5 - Public	Abnormal labs
ebv_q30_0.0018	Union#K219#K21.9 Gastro-oesophageal reflux disease without oesophagitis	0.128082	0.0189041	1.87e-11	0.5	38376	18083	binary	Union#K219#Gastro-oesophageal reflux disease without oesophagitis	Chapter XI Diseases of the digestive system	Class 5 - Public	Gastrointestinal
ebv_q30_0.0018	41202#I77#I77 Other disorders of arteries and arterioles	0.496956	0.0701346	2.07e-11	0.5	1550	20891	binary	41202#I77#Other disorders of arteries and arterioles	Chapter IX Diseases of the circulatory system	Class 5 - Public	Circulatory
ebv_q30_0.0018	Union#A09#A09 Diarrhoea and gastro-enteritis of presumed infectious origin	0.148761	0.0218614	2.1e-11	0.5	22940	28500	binary	Union#A09#Other gastroenteritis and colitis of infectious and unspecified origin	Chapter I Certain infectious and parasitic diseases	Class 5 - Public	Infectious
ebv_q30_0.0018	131877	0.0882017	0.0130973	2.15e-11	0.5	79766	37611	binary	131877#Source of report of M19 (Other arthrosis)	Chapter XIII Diseases of the musculoskeletal system and connective tissue	Class 5 - Public	Musculoskeletal
ebv_q30_0.0018	41202#ChapterIII#Chapter III Diseases of the blood and blood-forming organs and certain disorders involving the immune mechanism	0.143333	0.0211062	2.32e-11	0.5	23402	42095	binary	41202#Chapter III#Chapter III Diseases of the blood and blood-forming organs and certain disorders involving the immune mechanism	Chapter III Diseases of the blood and blood-forming organs and certain disorders involving the immune mechanism	Class 5 - Public	Hematologic & immune
ebv_q30_0.0018	131631	0.136997	0.020235	2.56e-11	0.5	26206	39048	binary	131631#Source of report of K52 (Other noninfective gastroenteritis and colitis)	Chapter XI Diseases of the digestive system	Class 5 - Public	Gastrointestinal
ebv_q30_0.0018	40011#8041#Small cell carcinoma| NOS	0.779323	0.107873	2.6e-11	0.5	530	37949	binary	40011#8041#Small cell carcinoma| NOS	Chapter II Neoplasms	Class 5 - Public	Neoplasms
ebv_q30_0.0018	Union#Block E00-E07#E00-E07 Disorders of thyroid gland	0.136236	0.0202835	3.04e-11	0.5	30746	18614	binary	Union#Block E00-E07#E00-E07 Disorders of thyroid gland	Chapter IV Endocrine nutritional and metabolic diseases	Class 5 - Public	Endocrine & metabolic
ebv_q30_0.0018	41202#K529#K52.9 Non-infective gastro-enteritis and colitis| unspecified	0.190692	0.0281352	3.2e-11	0.5	13234	21932	binary	41202#K529#Noninfective gastroenteritis and colitis unspecified	Chapter XI Diseases of the digestive system	Class 5 - Public	Gastrointestinal
ebv_q30_0.0018	131919	0.171082	0.0253045	3.35e-11	0.5	15427	42490	binary	131919#Source of report of M48 (Other spondylopathies)	Chapter XIII Diseases of the musculoskeletal system and connective tissue	Class 5 - Public	Musculoskeletal
ebv_q30_0.0018	132071	0.103931	0.0155402	3.39e-11	0.5	50517	33973	binary	132071#Source of report of N39 (Other disorders of urinary system)	Chapter XIV Diseases of the genitourinary system	Class 5 - Public	Genitourinary
ebv_q30_0.0018	Union#Block I10-I15#I10-I15 Hypertensive diseases	0.0896715	0.0135472	3.52e-11	0.5	137857	27820	binary	Union#Block I10-I15#I10-I15 Hypertensive diseases	Chapter IX Diseases of the circulatory system	Class 5 - Public	Circulatory
ebv_q30_0.0018	41202#BlockM05-M14#M05-M14 Inflammatory polyarthropathies	0.264767	0.0388045	3.69e-11	0.5	6154	26585	binary	41202#Block M05-M14#M05-M14 Inflammatory polyarthropathies	Chapter XIII Diseases of the musculoskeletal system and connective tissue	Class 5 - Public	Musculoskeletal
ebv_q30_0.0018	2335	0.091214	0.0137298	4.28e-11	0.5	68499	38420	binary	2335#Chest pain or discomfort	Chapter IX Diseases of the circulatory system	Class 5 - Public	Circulatory
ebv_q30_0.0018	131297	0.122879	0.0184355	4.4e-11	0.5	33431	31749	binary	131297#Source of report of I20 (Angina pectoris)	Chapter IX Diseases of the circulatory system	Class 5 - Public	Circulatory
ebv_q30_0.0018	Union#M549#M54.9 Dorsalgia| unspecified	0.197949	0.0294677	4.48e-11	0.5	12819	13627	binary	Union#M549#Dorsalgia unspecified	Chapter XIII Diseases of the musculoskeletal system and connective tissue	Class 5 - Public	Musculoskeletal
ebv_q30_0.0018	Union#Z512#Z51.2 Other chemotherapy	0.199394	0.029686	4.52e-11	0.5	12537	13335	binary	Union#Z512#Other chemotherapy	Chapter XXI Factors influencing health status and contact with health services	Class 5 - Public	Health status factors
ebv_q30_0.0018	Union#I70#I70 Atherosclerosis	0.327275	0.0480986	4.63e-11	0.5	3954	10830	binary	Union#I70#Atherosclerosis	Chapter IX Diseases of the circulatory system	Class 5 - Public	Circulatory
ebv_q30_0.0018	Union#I702#I70.2 Atherosclerosis of arteries of the extremities	0.446027	0.0646389	4.65e-11	0.5	1955	9684	binary	Union#I702#Atherosclerosis of arteries of extremities	Chapter IX Diseases of the circulatory system	Class 5 - Public	Circulatory
ebv_q30_0.0018	Union#J180#J18.0 Bronchopneumonia| unspecified	0.435409	0.0631328	5.1e-11	0.5	2050	13925	binary	Union#J180#Bronchopneumonia unspecified	Chapter X Diseases of the respiratory system	Class 5 - Public	Respiratory
ebv_q30_0.0018	Union#R68#R68 Other general symptoms and signs	0.376483	0.0554362	5.61e-11	0.5	3099	5300	binary	Union#R68#Other general symptoms and signs	Chapter XVIII Symptoms signs and abnormal clinical and laboratory findings not elsewhere classified	Class 5 - Public	Abnormal labs
ebv_q30_0.0018	Union#M0694#M06.94 Rheumatoid arthritis| unspecified (Hand)	0.909197	0.126898	5.66e-11	0.5	368	9315	binary	Union#M0694#Rheumatoid arthritis unspecified Hand	Chapter XIII Diseases of the musculoskeletal system and connective tissue	Class 5 - Public	Musculoskeletal
ebv_q30_0.0018	41202#R07#R07 Pain in throat and chest	0.112886	0.0170804	5.98e-11	0.5	42462	28109	binary	41202#R07#Pain in throat and chest	Chapter XVIII Symptoms signs and abnormal clinical and laboratory findings not elsewhere classified	Class 5 - Public	Abnormal labs
ebv_q30_0.0018	41202#K52#K52 Other non-infective gastro-enteritis and colitis	0.179321	0.0269753	7.07e-11	0.5	14629	22027	binary	41202#K52#Other noninfective gastroenteritis and colitis	Chapter XI Diseases of the digestive system	Class 5 - Public	Gastrointestinal
ebv_q30_0.0018	41202#R073#R07.3 Other chest pain	0.18957	0.0285093	7.6e-11	0.5	12735	25435	binary	41202#R073#Other chest pain	Chapter XVIII Symptoms signs and abnormal clinical and laboratory findings not elsewhere classified	Class 5 - Public	Abnormal labs
ebv_q30_0.0018	131369	0.214225	0.0322646	9.28e-11	0.5	9043	33445	binary	131369#Source of report of I64 (Stroke not specified as haemorrhage or infarction)	Chapter IX Diseases of the circulatory system	Class 5 - Public	Circulatory
ebv_q30_0.0018	Union#M0690#M06.90 Rheumatoid arthritis| unspecified (Multiple sites)	0.451432	0.066411	1e-10	0.5	1856	10080	binary	Union#M0690#Rheumatoid arthritis unspecified Multiple sites	Chapter XIII Diseases of the musculoskeletal system and connective tissue	Class 5 - Public	Musculoskeletal
ebv_q30_0.0018	Union#B962#B96.2 Escherichia coli [E. coli] as the cause of diseases classified to other chapters	0.235559	0.0354735	1.02e-10	0.5	7560	25430	binary	Union#B962#Escherichia coli [E. coli] as the cause of diseases classified to other chapters	Chapter I Certain infectious and parasitic diseases	Class 5 - Public	Infectious
ebv_q30_0.0018	130815	0.0791643	0.0122135	1.04e-10	0.5	109094	35795	binary	130815#Source of report of E78 (Disorders of lipoprotein metabolism and other lipidaemias)	Chapter IV Endocrine nutritional and metabolic diseases	Class 5 - Public	Endocrine & metabolic
ebv_q30_0.0018	40001#ChapterXI#Chapter XI Diseases of the digestive system	0.473483	0.0694708	1.06e-10	0.5	1576	32143	binary	40001#Chapter XI#Chapter XI Diseases of the digestive system	Chapter XI Diseases of the digestive system	Class 5 - Public	Gastrointestinal
ebv_q30_0.0018	131637	0.0899867	0.0138429	1.11e-10	0.5	64730	42564	binary	131637#Source of report of K57 (Diverticular disease of intestine)	Chapter XI Diseases of the digestive system	Class 5 - Public	Gastrointestinal
ebv_q30_0.0018	41202#I20#I20 Angina pectoris	0.191365	0.029066	1.13e-10	0.5	12024	23572	binary	41202#I20#Angina pectoris	Chapter IX Diseases of the circulatory system	Class 5 - Public	Circulatory
ebv_q30_0.0018	Union#Block R20-R23#R20-R23 Symptoms and signs involving the skin and subcutaneous tissue	0.199816	0.0305511	1.18e-10	0.5	13714	7431	binary	Union#Block R20-R23#R20-R23 Symptoms and signs involving the skin and subcutaneous tissue	Chapter XVIII Symptoms signs and abnormal clinical and laboratory findings not elsewhere classified	Class 5 - Public	Abnormal labs
ebv_q30_0.0018	Union#K92#K92 Other diseases of digestive system	0.141103	0.0217128	1.28e-10	0.5	27786	14972	binary	Union#K92#Other diseases of digestive system	Chapter XI Diseases of the digestive system	Class 5 - Public	Gastrointestinal
ebv_q30_0.0018	131381	0.30968	0.0464841	1.29e-10	0.5	3954	30140	binary	131381#Source of report of I70 (Atherosclerosis)	Chapter IX Diseases of the circulatory system	Class 5 - Public	Circulatory
ebv_q30_0.0018	Union#R51#R51 Headache	0.195756	0.0299528	1.3e-10	0.5	13789	8648	binary	Union#R51#Headache	Chapter XVIII Symptoms signs and abnormal clinical and laboratory findings not elsewhere classified	Class 5 - Public	Abnormal labs
ebv_q30_0.0018	Union#M479#M47.9 Spondylosis| unspecified	0.235452	0.0357942	1.35e-10	0.5	8043	12446	binary	Union#M479#Spondylosis unspecified	Chapter XIII Diseases of the musculoskeletal system and connective tissue	Class 5 - Public	Musculoskeletal
ebv_q30_0.0018	Union#J981#J98.1 Pulmonary collapse	0.222628	0.0339904	1.64e-10	0.5	8752	17358	binary	Union#J981#Pulmonary collapse	Chapter X Diseases of the respiratory system	Class 5 - Public	Respiratory
ebv_q30_0.0018	Union#R13#R13 Dysphagia	0.189259	0.0292637	1.73e-10	0.5	15280	7840	binary	Union#R13#Dysphagia	Chapter XVIII Symptoms signs and abnormal clinical and laboratory findings not elsewhere classified	Class 5 - Public	Abnormal labs
ebv_q30_0.0018	Union#R53#R53 Malaise and fatigue	0.235834	0.03637	2.06e-10	0.5	8813	6690	binary	Union#R53#Malaise and fatigue	Chapter XVIII Symptoms signs and abnormal clinical and laboratory findings not elsewhere classified	Class 5 - Public	Abnormal labs
ebv_q30_0.0018	Union#R42#R42 Dizziness and giddiness	0.211102	0.0327218	2.23e-10	0.5	11512	7313	binary	Union#R42#Dizziness and giddiness	Chapter XVIII Symptoms signs and abnormal clinical and laboratory findings not elsewhere classified	Class 5 - Public	Abnormal labs
ebv_q30_0.0018	Union#E871#E87.1 Hypo-osmolality and hyponatraemia	0.21277	0.03283	2.38e-10	0.5	9148	22559	binary	Union#E871#Hypo-osmolality and hyponatraemia	Chapter IV Endocrine nutritional and metabolic diseases	Class 5 - Public	Endocrine & metabolic
ebv_q30_0.0018	Union#Block I95-I99#I95-I99 Other and unspecified disorders of the circulatory system	0.161561	0.0252581	2.65e-10	0.5	19183	14902	binary	Union#Block I95-I99#I95-I99 Other and unspecified disorders of the circulatory system	Chapter IX Diseases of the circulatory system	Class 5 - Public	Circulatory
ebv_q30_0.0018	41202#M545#M54.5 Low back pain	0.210396	0.0325382	2.79e-10	0.5	9393	26677	binary	41202#M545#Low back pain	Chapter XIII Diseases of the musculoskeletal system and connective tissue	Class 5 - Public	Musculoskeletal
ebv_q30_0.0018	40002#J189#J18.9 Pneumonia| unspecified	0.34668	0.0528686	2.94e-10	0.5	2947	30398	binary	40002#J189#Pneumonia unspecified	Chapter X Diseases of the respiratory system	Class 5 - Public	Respiratory
ebv_q30_0.0018	41202#I25#I25 Chronic ischaemic heart disease	0.138222	0.0217118	3.21e-10	0.5	24771	21638	binary	41202#I25#Chronic ischaemic heart disease	Chapter IX Diseases of the circulatory system	Class 5 - Public	Circulatory
ebv_q30_0.0018	Union#Chapter XII#Chapter XII Diseases of the skin and subcutaneous tissue	0.0817667	0.012954	3.32e-10	0.5	87573	32922	binary	Union#Chapter XII#Chapter XII Diseases of the skin and subcutaneous tissue	Chapter XII Diseases of the skin and subcutaneous tissue	Class 5 - Public	Dermatologic
ebv_q30_0.0018	Union#K74#K74 Fibrosis and cirrhosis of liver	0.374613	0.057277	3.7e-10	0.5	2702	11586	binary	Union#K74#Fibrosis and cirrhosis of liver	Chapter XI Diseases of the digestive system	Class 5 - Public	Gastrointestinal
ebv_q30_0.0018	Union#R00#R00 Abnormalities of heart beat	0.171646	0.027166	3.83e-10	0.5	20005	7728	binary	Union#R00#Abnormalities of heart beat	Chapter XVIII Symptoms signs and abnormal clinical and laboratory findings not elsewhere classified	Class 5 - Public	Abnormal labs
ebv_q30_0.0018	Union#K62#K62 Other diseases of anus and rectum	0.114635	0.0181967	3.94e-10	0.5	43952	17469	binary	Union#K62#Other diseases of anus and rectum	Chapter XI Diseases of the digestive system	Class 5 - Public	Gastrointestinal
ebv_q30_0.0018	Union#I771#I77.1 Stricture of artery	0.439852	0.0672157	4.29e-10	0.5	1778	10339	binary	Union#I771#Stricture of artery	Chapter IX Diseases of the circulatory system	Class 5 - Public	Circulatory
ebv_q30_0.0018	Union#R06#R06 Abnormalities of breathing	0.17287	0.0274329	4.35e-10	0.5	18987	7673	binary	Union#R06#Abnormalities of breathing	Chapter XVIII Symptoms signs and abnormal clinical and laboratory findings not elsewhere classified	Class 5 - Public	Abnormal labs
ebv_q30_0.0018	Union#R103#R10.3 Pain localised to other parts of lower abdomen	0.204469	0.03223	4.69e-10	0.5	11704	8020	binary	Union#R103#Pain localized to other parts of lower abdomen	Chapter XVIII Symptoms signs and abnormal clinical and laboratory findings not elsewhere classified	Class 5 - Public	Abnormal labs
ebv_q30_0.0018	Union#Z82#Z82 Family history of certain disabilities and chronic diseases leading to disablement	0.143125	0.0227246	4.71e-10	0.5	25309	14238	binary	Union#Z82#Family history of certain disabilities and chronic diseases leading to disablement	Chapter XXI Factors influencing health status and contact with health services	Class 5 - Public	Health status factors
ebv_q30_0.0018	41202#C341#C34.1 Upper lobe| bronchus or lung	0.40164	0.061777	5.31e-10	0.5	2080	28048	binary	41202#C341#Malignant neoplasm: Upper lobe bronchus or lung	Chapter II Neoplasms	Class 5 - Public	Neoplasms
ebv_q30_0.0018	Union#N189#N18.9 Chronic renal failure| unspecified	0.196438	0.0310757	5.86e-10	0.5	10379	21262	binary	Union#N189#Chronic kidney disease unspecified	Chapter XIV Diseases of the genitourinary system	Class 5 - Public	Genitourinary
ebv_q30_0.0018	40006#C341#C34.1 Upper lobe| bronchus or lung	0.38386	0.0593451	6.01e-10	0.5	2279	29335	binary	40006#C341#Malignant neoplasm: Upper lobe bronchus or lung	Chapter II Neoplasms	Class 5 - Public	Neoplasms
ebv_q30_0.0018	Union#D508#D50.8 Other iron deficiency anaemias	0.248133	0.0389675	6.27e-10	0.5	6070	33852	binary	Union#D508#Other iron deficiency anaemias	Chapter III Diseases of the blood and blood-forming organs and certain disorders involving the immune mechanism	Class 5 - Public	Hematologic & immune
ebv_q30_0.0018	131549	0.140303	0.0223408	6.31e-10	0.5	20783	40433	binary	131549#Source of report of J98 (Other respiratory disorders)	Chapter X Diseases of the respiratory system	Class 5 - Public	Respiratory
ebv_q30_0.0018	Union#I214#I21.4 Acute subendocardial myocardial infarction	0.199286	0.031725	6.62e-10	0.5	11232	11215	binary	Union#I214#Acute subendocardial myocardial infarction	Chapter IX Diseases of the circulatory system	Class 5 - Public	Circulatory
ebv_q30_0.0018	41202#R074#R07.4 Chest pain| unspecified	0.126258	0.0202103	6.81e-10	0.5	28575	25911	binary	41202#R074#Chest pain unspecified	Chapter XVIII Symptoms signs and abnormal clinical and laboratory findings not elsewhere classified	Class 5 - Public	Abnormal labs
ebv_q30_0.0018	40002#BlockI20-I25#I20-I25 Ischaemic heart diseases	0.284775	0.044687	6.9e-10	0.5	4392	25790	binary	40002#Block I20-I25#I20-I25 Ischaemic heart diseases	Chapter IX Diseases of the circulatory system	Class 5 - Public	Circulatory
ebv_q30_0.0018	Union#Block B35-B49#B35-B49 Mycoses	0.224493	0.0355325	7.5e-10	0.5	7643	26430	binary	Union#Block B35-B49#B35-B49 Mycoses	Chapter I Certain infectious and parasitic diseases	Class 5 - Public	Infectious
ebv_q30_0.0018	Union#R410#R41.0 Disorientation| unspecified	0.24714	0.0394421	7.66e-10	0.5	7729	5787	binary	Union#R410#Disorientation unspecified	Chapter XVIII Symptoms signs and abnormal clinical and laboratory findings not elsewhere classified	Class 5 - Public	Abnormal labs
ebv_q30_0.0018	Union#Z824#Z82.4 Family history of ischaemic heart disease and other diseases of the circulatory system	0.145431	0.0233855	7.89e-10	0.5	23558	13874	binary	Union#Z824#Family history of ischaemic heart disease and other diseases of the circulatory system	Chapter XXI Factors influencing health status and contact with health services	Class 5 - Public	Health status factors
ebv_q30_0.0018	Union#I69#I69 Sequelae of cerebrovascular disease	0.328311	0.0516985	8.81e-10	0.5	3346	12141	binary	Union#I69#Sequelae of cerebrovascular disease	Chapter IX Diseases of the circulatory system	Class 5 - Public	Circulatory
ebv_q30_0.0018	41202#I251#I25.1 Atherosclerotic heart disease	0.138766	0.0223597	8.88e-10	0.5	23139	21167	binary	41202#I251#Atherosclerotic heart disease	Chapter IX Diseases of the circulatory system	Class 5 - Public	Circulatory
ebv_q30_0.0018	40002#I25#I25 Chronic ischaemic heart disease	0.295551	0.0466316	8.99e-10	0.5	4022	25243	binary	40002#I25#Chronic ischaemic heart disease	Chapter IX Diseases of the circulatory system	Class 5 - Public	Circulatory
ebv_q30_0.0018	Union#D73#D73 Diseases of spleen	0.497726	0.0768617	9.51e-10	0.5	1291	29313	binary	Union#D73#Diseases of spleen	Chapter III Diseases of the blood and blood-forming organs and certain disorders involving the immune mechanism	Class 5 - Public	Hematologic & immune
ebv_q30_0.0018	Union#K76#K76 Other diseases of liver	0.175374	0.0282158	1.01e-09	0.5	14234	14371	binary	Union#K76#Other diseases of liver	Chapter XI Diseases of the digestive system	Class 5 - Public	Gastrointestinal
ebv_q30_0.0018	Union#H60#H60 Otitis externa	0.149922	0.0241868	1.02e-09	0.5	19342	18846	binary	Union#H60#Otitis externa	Chapter VIII Diseases of the ear and mastoid process	Class 5 - Public	Ear
ebv_q30_0.0018	Union#I501#I50.1 Left ventricular failure	0.21319	0.0342787	1.04e-09	0.5	9236	11373	binary	Union#I501#Left ventricular failure	Chapter IX Diseases of the circulatory system	Class 5 - Public	Circulatory
ebv_q30_0.0018	40002#BlockB20-B24#B20-B24 Human immunodeficiency virus [HIV] disease	2.50203	0.385757	1.11e-09	0.5	26	21640	binary	40002#Block B20-B24#B20-B24 Human immunodeficiency virus [HIV] disease	Chapter I Certain infectious and parasitic diseases	Class 5 - Public	Infectious
ebv_q30_0.0018	40002#ChapterII#Chapter II Neoplasms	0.255559	0.0407569	1.12e-09	0.5	5435	25573	binary	40002#Chapter II#Chapter II Neoplasms	Chapter II Neoplasms	Class 5 - Public	Neoplasms
ebv_q30_0.0018	Union#I95#I95 Hypotension	0.153684	0.024946	1.13e-09	0.5	19836	15071	binary	Union#I95#Hypotension	Chapter IX Diseases of the circulatory system	Class 5 - Public	Circulatory
ebv_q30_0.0018	40002#B24#B24 Unspecified human immunodeficiency virus [HIV] disease	2.5007	0.385754	1.13e-09	0.5	26	21629	binary	40002#B24#Unspecified human immunodeficiency virus [HIV] disease	Chapter I Certain infectious and parasitic diseases	Class 5 - Public	Infectious
ebv_q30_0.0018	131641	0.11143	0.01809	1.13e-09	0.5	33692	40911	binary	131641#Source of report of K59 (Other functional intestinal disorders)	Chapter XI Diseases of the digestive system	Class 5 - Public	Gastrointestinal
ebv_q30_0.0018	41202#M0690#M06.90 Rheumatoid arthritis| unspecified (Multiple sites)	0.672718	0.102895	1.2e-09	0.5	638	20131	binary	41202#M0690#Rheumatoid arthritis unspecified Multiple sites	Chapter XIII Diseases of the musculoskeletal system and connective tissue	Class 5 - Public	Musculoskeletal
ebv_q30_0.0018	20002#1074#angina	0.168098	0.0272148	1.21e-09	0.5	14156	20125	binary	20002#1074#angina	Chapter IX Diseases of the circulatory system	Class 5 - Public	Circulatory
ebv_q30_0.0018	Union#R688#R68.8 Other specified general symptoms and signs	0.378343	0.0600244	1.22e-09	0.5	2635	5139	binary	Union#R688#Other specified general symptoms and signs	Chapter XVIII Symptoms signs and abnormal clinical and laboratory findings not elsewhere classified	Class 5 - Public	Abnormal labs
ebv_q30_0.0018	40001#J440#J44.0 Chronic obstructive pulmonary disease with acute lower respiratory infection	0.757852	0.115507	1.3e-09	0.5	465	30492	binary	40001#J440#Chronic obstructive pulmonary disease with acute lower respiratory infection	Chapter X Diseases of the respiratory system	Class 5 - Public	Respiratory
ebv_q30_0.0018	Union#A099#A09.9 Gastroenteritis and colitis of unspecified origin	0.149794	0.024332	1.39e-09	0.5	18110	27690	binary	Union#A099#Gastroenteritis and colitis of unspecified origin	Chapter I Certain infectious and parasitic diseases	Class 5 - Public	Infectious
ebv_q30_0.0018	Union#M255#M25.5 Pain in joint	0.162498	0.0264607	1.45e-09	0.5	16910	14016	binary	Union#M255#Pain in joint	Chapter XIII Diseases of the musculoskeletal system and connective tissue	Class 5 - Public	Musculoskeletal
ebv_q30_0.0018	40001#ChapterIX#Chapter IX Diseases of the circulatory system	0.209029	0.0337524	1.46e-09	0.5	8318	28675	binary	40001#Chapter IX#Chapter IX Diseases of the circulatory system	Chapter IX Diseases of the circulatory system	Class 5 - Public	Circulatory
ebv_q30_0.0018	Union#R50#R50 Fever of unknown origin	0.224668	0.0364616	1.51e-09	0.5	8924	6400	binary	Union#R50#Fever of other and unknown origin	Chapter XVIII Symptoms signs and abnormal clinical and laboratory findings not elsewhere classified	Class 5 - Public	Abnormal labs
ebv_q30_0.0018	41202#R101#R10.1 Pain localised to upper abdomen	0.177621	0.0288306	1.55e-09	0.5	12678	23233	binary	41202#R101#Pain localized to upper abdomen	Chapter XVIII Symptoms signs and abnormal clinical and laboratory findings not elsewhere classified	Class 5 - Public	Abnormal labs
ebv_q30_0.0018	Union#K20#K20 Oesophagitis	0.159003	0.0259825	1.63e-09	0.5	17439	14306	binary	Union#K20#Oesophagitis	Chapter XI Diseases of the digestive system	Class 5 - Public	Gastrointestinal
ebv_q30_0.0018	42005	0.187407	0.0304354	1.66e-09	0.5	10568	28522	binary	42005#Source of NSTEMI report	Chapter IX Diseases of the circulatory system	Class 5 - Public	Circulatory
ebv_q30_0.0018	6150#1	0.189079	0.0307378	1.7e-09	0.5	10423	25535	binary	6150#1#Heart attack	Chapter IX Diseases of the circulatory system	Class 5 - Public	Circulatory
ebv_q30_0.0018	41202#C349#C34.9 Bronchus or lung| unspecified	0.368258	0.0586628	1.78e-09	0.5	2379	26428	binary	41202#C349#Malignant neoplasm: Bronchus or lung unspecified	Chapter II Neoplasms	Class 5 - Public	Neoplasms
ebv_q30_0.0018	Union#J841#J84.1 Other interstitial pulmonary diseases with fibrosis	0.323752	0.052015	1.95e-09	0.5	3296	14648	binary	Union#J841#Other interstitial pulmonary diseases with fibrosis	Chapter X Diseases of the respiratory system	Class 5 - Public	Respiratory
ebv_q30_0.0018	Union#Block I80-I89#I80-I89 Diseases of veins| lymphatic vessels and lymph nodes| not elsewhere classified	0.100667	0.0166845	1.95e-09	0.5	54585	20629	binary	Union#Block I80-I89#I80-I89 Diseases of veins lymphatic vessels and lymph nodes not elsewhere classified	Chapter IX Diseases of the circulatory system	Class 5 - Public	Circulatory
ebv_q30_0.0018	Union#Block F00-F09#F00-F09 Organic| including symptomatic| mental disorders	0.171085	0.0280458	2.02e-09	0.5	13367	22464	binary	Union#Block F00-F09#F00-F09 Organic including symptomatic mental disorders	Chapter V Mental and behavioural disorders	Class 5 - Public	Psychiatric
ebv_q30_0.0018	130667	0.486583	0.0768061	2.08e-09	0.5	1291	37150	binary	130667#Source of report of D73 (Diseases of spleen)	Chapter III Diseases of the blood and blood-forming organs and certain disorders involving the immune mechanism	Class 5 - Public	Hematologic & immune
ebv_q30_0.0018	Union#I779#I77.9 Disorder of arteries and arterioles| unspecified	0.74843	0.11569	2.1e-09	0.5	478	10371	binary	Union#I779#Disorder of arteries and arterioles unspecified	Chapter IX Diseases of the circulatory system	Class 5 - Public	Circulatory
ebv_q30_0.0018	Union#K295#K29.5 Chronic gastritis| unspecified	0.254553	0.0413035	2.11e-09	0.5	5733	15080	binary	Union#K295#Chronic gastritis unspecified	Chapter XI Diseases of the digestive system	Class 5 - Public	Gastrointestinal
ebv_q30_0.0018	131591	0.179458	0.0293641	2.17e-09	0.5	11393	38173	binary	131591#Source of report of K25 (Gastric ulcer)	Chapter XI Diseases of the digestive system	Class 5 - Public	Gastrointestinal
ebv_q30_0.0018	Union#R000#R00.0 Tachycardia| unspecified	0.260024	0.0424041	2.24e-09	0.5	6005	6444	binary	Union#R000#Tachycardia unspecified	Chapter XVIII Symptoms signs and abnormal clinical and laboratory findings not elsewhere classified	Class 5 - Public	Abnormal labs
ebv_q30_0.0018	41202#I771#I77.1 Stricture of artery	0.549227	0.0864816	2.29e-09	0.5	972	19654	binary	41202#I771#Stricture of artery	Chapter IX Diseases of the circulatory system	Class 5 - Public	Circulatory
ebv_q30_0.0018	Union#D51#D51 Vitamin B12 deficiency anaemia	0.321478	0.0519278	2.52e-09	0.5	3240	27230	binary	Union#D51#Vitamin B12 deficiency anaemia	Chapter III Diseases of the blood and blood-forming organs and certain disorders involving the immune mechanism	Class 5 - Public	Hematologic & immune
ebv_q30_0.0018	41202#BlockI80-I89#I80-I89 Diseases of veins| lymphatic vessels and lymph nodes| not elsewhere classified	0.110217	0.0183138	2.65e-09	0.5	34772	33286	binary	41202#Block I80-I89#I80-I89 Diseases of veins lymphatic vessels and lymph nodes not elsewhere classified	Chapter IX Diseases of the circulatory system	Class 5 - Public	Circulatory
ebv_q30_0.0018	Union#E872#E87.2 Acidosis	0.286265	0.0465857	2.71e-09	0.5	4199	17612	binary	Union#E872#Acidosis	Chapter IV Endocrine nutritional and metabolic diseases	Class 5 - Public	Endocrine & metabolic
ebv_q30_0.0018	131889	0.0767514	0.0128306	2.73e-09	0.5	80471	41153	binary	131889#Source of report of M25 (Other joint disorders not elsewhere classified)	Chapter XIII Diseases of the musculoskeletal system and connective tissue	Class 5 - Public	Musculoskeletal
ebv_q30_0.0018	Union#J45#J45 Asthma	0.0895977	0.0149927	2.79e-09	0.5	66526	24881	binary	Union#J45#Asthma	Chapter X Diseases of the respiratory system	Class 5 - Public	Respiratory
ebv_q30_0.0018	40001#J449#J44.9 Chronic obstructive pulmonary disease| unspecified	0.772437	0.120116	2.87e-09	0.5	427	32337	binary	40001#J449#Chronic obstructive pulmonary disease unspecified	Chapter X Diseases of the respiratory system	Class 5 - Public	Respiratory
ebv_q30_0.0018	130071	0.153966	0.025489	2.9e-09	0.5	15590	35072	binary	130071#Source of report of A41 (Other sepsis)	Chapter I Certain infectious and parasitic diseases	Class 5 - Public	Infectious
ebv_q30_0.0018	131961	0.0781363	0.0130858	2.93e-09	0.5	77327	39589	binary	131961#Source of report of M79 (Other soft tissue disorders not elsewhere classified)	Chapter XIII Diseases of the musculoskeletal system and connective tissue	Class 5 - Public	Musculoskeletal
ebv_q30_0.0018	Union#D509#D50.9 Iron deficiency anaemia| unspecified	0.153906	0.0254898	2.95e-09	0.5	15869	32386	binary	Union#D509#Iron deficiency anaemia unspecified	Chapter III Diseases of the blood and blood-forming organs and certain disorders involving the immune mechanism	Class 5 - Public	Hematologic & immune
ebv_q30_0.0018	40002#ChapterXI#Chapter XI Diseases of the digestive system	0.355867	0.0575768	3.04e-09	0.5	2485	31781	binary	40002#Chapter XI#Chapter XI Diseases of the digestive system	Chapter XI Diseases of the digestive system	Class 5 - Public	Gastrointestinal
ebv_q30_0.0018	Union#I67#I67 Other cerebrovascular diseases	0.190332	0.0315731	3.04e-09	0.5	11058	14049	binary	Union#I67#Other cerebrovascular diseases	Chapter IX Diseases of the circulatory system	Class 5 - Public	Circulatory
ebv_q30_0.0018	41202#BlockM70-M79#M70-M79 Other soft tissue disorders	0.108228	0.0180779	3.14e-09	0.5	35889	31875	binary	41202#Block M70-M79#M70-M79 Other soft tissue disorders	Chapter XIII Diseases of the musculoskeletal system and connective tissue	Class 5 - Public	Musculoskeletal
ebv_q30_0.0018	Union#R59#R59 Enlarged lymph nodes	0.269209	0.044369	3.4e-09	0.5	5455	5897	binary	Union#R59#Enlarged lymph nodes	Chapter XVIII Symptoms signs and abnormal clinical and laboratory findings not elsewhere classified	Class 5 - Public	Abnormal labs
ebv_q30_0.0018	131865	0.101845	0.0170979	3.68e-09	0.5	39182	37872	binary	131865#Source of report of M13 (Other arthritis)	Chapter XIII Diseases of the musculoskeletal system and connective tissue	Class 5 - Public	Musculoskeletal
ebv_q30_0.0018	41202#I21#I21 Acute myocardial infarction	0.165539	0.0275891	3.7e-09	0.5	13968	20457	binary	41202#I21#Acute myocardial infarction	Chapter IX Diseases of the circulatory system	Class 5 - Public	Circulatory
ebv_q30_0.0018	Union#B23#B23 Human immunodeficiency virus [HIV] disease resulting in other conditions	2.31802	0.356815	3.94e-09	0.5	30	13590	binary	Union#B23#Human immunodeficiency virus [HIV] disease resulting in other conditions	Chapter I Certain infectious and parasitic diseases	Class 5 - Public	Infectious
ebv_q30_0.0018	Union#K628#K62.8 Other specified diseases of anus and rectum	0.271492	0.0447083	3.96e-09	0.5	4906	13371	binary	Union#K628#Other specified diseases of anus and rectum	Chapter XI Diseases of the digestive system	Class 5 - Public	Gastrointestinal
ebv_q30_0.0018	131223	0.139576	0.0233327	3.96e-09	0.5	19342	41875	binary	131223#Source of report of H60 (Otitis externa)	Chapter VIII Diseases of the ear and mastoid process	Class 5 - Public	Ear
ebv_q30_0.0018	Union#Chapter XIV#Chapter XIV Diseases of the genitourinary system	0.0711163	0.0120966	4.07e-09	0.5	154986	31205	binary	Union#Chapter XIV#Chapter XIV Diseases of the genitourinary system	Chapter XIV Diseases of the genitourinary system	Class 5 - Public	Genitourinary
ebv_q30_0.0018	131379	0.307357	0.0505294	4.44e-09	0.5	3346	34351	binary	131379#Source of report of I69 (Sequelae of cerebrovascular disease)	Chapter IX Diseases of the circulatory system	Class 5 - Public	Circulatory
ebv_q30_0.0018	Union#I518#I51.8 Other ill-defined heart diseases	0.231303	0.0386035	4.62e-09	0.5	6908	11141	binary	Union#I518#Other ill-defined heart diseases	Chapter IX Diseases of the circulatory system	Class 5 - Public	Circulatory
ebv_q30_0.0018	40006#C349#C34.9 Bronchus or lung| unspecified	0.569205	0.0912943	4.71e-09	0.5	843	26537	binary	40006#C349#Malignant neoplasm: Bronchus or lung unspecified	Chapter II Neoplasms	Class 5 - Public	Neoplasms
ebv_q30_0.0018	Union#M478#M47.8 Other spondylosis	0.181229	0.0304692	5.04e-09	0.5	12092	13129	binary	Union#M478#Other spondylosis	Chapter XIII Diseases of the musculoskeletal system and connective tissue	Class 5 - Public	Musculoskeletal
ebv_q30_0.0018	Union#R568#R56.8 Other and unspecified convulsions	0.294401	0.0489118	5.16e-09	0.5	4323	5525	binary	Union#R568#Other and unspecified convulsions	Chapter XVIII Symptoms signs and abnormal clinical and laboratory findings not elsewhere classified	Class 5 - Public	Abnormal labs
ebv_q30_0.0018	Union#K802#K80.2 Calculus of gallbladder without cholecystitis	0.1648	0.0279262	6.29e-09	0.5	14771	13597	binary	Union#K802#Calculus of gallbladder without cholecystitis	Chapter XI Diseases of the digestive system	Class 5 - Public	Gastrointestinal
ebv_q30_0.0018	Union#K26#K26 Duodenal ulcer	0.204274	0.0345042	6.62e-09	0.5	9035	11046	binary	Union#K26#Duodenal ulcer	Chapter XI Diseases of the digestive system	Class 5 - Public	Gastrointestinal
ebv_q30_0.0018	Union#C343#C34.3 Lower lobe| bronchus or lung	0.403477	0.0664544	6.68e-09	0.5	1798	23915	binary	Union#C343#Malignant neoplasm: Lower lobe bronchus or lung	Chapter II Neoplasms	Class 5 - Public	Neoplasms
ebv_q30_0.0018	Union#E07#E07 Other disorders of thyroid	0.1302	0.0222246	6.87e-09	0.5	25060	16833	binary	Union#E07#Other disorders of thyroid	Chapter IV Endocrine nutritional and metabolic diseases	Class 5 - Public	Endocrine & metabolic
ebv_q30_0.0018	131621	0.0875676	0.0150185	7.3e-09	0.5	52974	41513	binary	131621#Source of report of K44 (Diaphragmatic hernia)	Chapter XI Diseases of the digestive system	Class 5 - Public	Gastrointestinal
ebv_q30_0.0018	Union#K31#K31 Other diseases of stomach and duodenum	0.13655	0.0233288	7.33e-09	0.5	22382	16479	binary	Union#K31#Other diseases of stomach and duodenum	Chapter XI Diseases of the digestive system	Class 5 - Public	Gastrointestinal
ebv_q30_0.0018	130211	2.26948	0.356729	7.38e-09	0.5	30	22439	binary	130211#Source of report of B23 (Human immunodeficiency virus [HIV] disease resulting in other conditions)	Chapter I Certain infectious and parasitic diseases	Class 5 - Public	Infectious
ebv_q30_0.0018	Union#Block K00-K14#K00-K14 Diseases of oral cavity| salivary glands and jaws	0.130609	0.0223558	7.78e-09	0.5	25040	17031	binary	Union#Block K00-K14#K00-K14 Diseases of oral cavity salivary glands and jaws	Chapter XI Diseases of the digestive system	Class 5 - Public	Gastrointestinal
ebv_q30_0.0018	Union#I258#I25.8 Other forms of chronic ischaemic heart disease	0.211077	0.0359426	8.03e-09	0.5	8510	10194	binary	Union#I258#Other forms of chronic ischaemic heart disease	Chapter IX Diseases of the circulatory system	Class 5 - Public	Circulatory
ebv_q30_0.0018	131417	0.133878	0.0228769	8.05e-09	0.5	19836	37249	binary	131417#Source of report of I95 (Hypotension)	Chapter IX Diseases of the circulatory system	Class 5 - Public	Circulatory
ebv_q30_0.0018	Union#K920#K92.0 Haematemesis	0.307971	0.0515834	8.19e-09	0.5	3504	11789	binary	Union#K920#Haematemesis	Chapter XI Diseases of the digestive system	Class 5 - Public	Gastrointestinal
ebv_q30_0.0018	Union#M05#M05 Seropositive rheumatoid arthritis	0.476782	0.0784243	8.31e-09	0.5	1303	10145	binary	Union#M05#Seropositive rheumatoid arthritis	Chapter XIII Diseases of the musculoskeletal system and connective tissue	Class 5 - Public	Musculoskeletal
ebv_q30_0.0018	130625	0.309572	0.0518364	8.61e-09	0.5	3229	35841	binary	130625#Source of report of D51 (Vitamin B12 deficiency anaemia)	Chapter III Diseases of the blood and blood-forming organs and certain disorders involving the immune mechanism	Class 5 - Public	Hematologic & immune
ebv_q30_0.0018	Union#E83#E83 Disorders of mineral metabolism	0.192495	0.0327692	8.89e-09	0.5	9439	21098	binary	Union#E83#Disorders of mineral metabolism	Chapter IV Endocrine nutritional and metabolic diseases	Class 5 - Public	Endocrine & metabolic
ebv_q30_0.0018	Union#M329#M32.9 Systemic lupus erythematosus| unspecified	0.704422	0.113569	9.11e-09	0.5	542	8147	binary	Union#M329#Systemic lupus erythematosus unspecified	Chapter XIII Diseases of the musculoskeletal system and connective tissue	Class 5 - Public	Musculoskeletal
ebv_q30_0.0018	41202#K297#K29.7 Gastritis| unspecified	0.166768	0.0285217	9.44e-09	0.5	12997	22004	binary	41202#K297#Gastritis unspecified	Chapter XI Diseases of the digestive system	Class 5 - Public	Gastrointestinal
ebv_q30_0.0018	131375	0.1731	0.0295766	9.54e-09	0.5	11058	37050	binary	131375#Source of report of I67 (Other cerebrovascular diseases)	Chapter IX Diseases of the circulatory system	Class 5 - Public	Circulatory
ebv_q30_0.0018	Union#M480#M48.0 Spinal stenosis	0.196939	0.0336465	9.73e-09	0.5	9369	14458	binary	Union#M480#Spinal stenosis	Chapter XIII Diseases of the musculoskeletal system and connective tissue	Class 5 - Public	Musculoskeletal
ebv_q30_0.0018	41202#J22#J22 Unspecified acute lower respiratory infection	0.196082	0.0334169	9.84e-09	0.5	8731	33908	binary	41202#J22#Unspecified acute lower respiratory infection	Chapter X Diseases of the respiratory system	Class 5 - Public	Respiratory
ebv_q30_0.0018	131535	0.146698	0.0252598	1.11e-08	0.5	15881	35805	binary	131535#Source of report of J90 (Pleural effusion not elsewhere classified)	Chapter X Diseases of the respiratory system	Class 5 - Public	Respiratory
ebv_q30_0.0018	Union#R18#R18 Ascites	0.300362	0.0510158	1.15e-08	0.5	3819	6155	binary	Union#R18#Ascites	Chapter XVIII Symptoms signs and abnormal clinical and laboratory findings not elsewhere classified	Class 5 - Public	Abnormal labs
ebv_q30_0.0018	Union#M85#M85 Other disorders of bone density and structure	0.148179	0.0257239	1.15e-08	0.5	20690	10448	binary	Union#M85#Other disorders of bone density and structure	Chapter XIII Diseases of the musculoskeletal system and connective tissue	Class 5 - Public	Musculoskeletal
ebv_q30_0.0018	Union#B980#B98.0 Helicobacter pylori [H.pylori] as the cause of diseases classified to other chapters	0.248942	0.042392	1.2e-08	0.5	5296	25532	binary	Union#B980#Helicobacter pylori [H.pylori] as the cause of diseases classified to other chapters	Chapter I Certain infectious and parasitic diseases	Class 5 - Public	Infectious
ebv_q30_0.0018	Union#R509#R50.9 Fever| unspecified	0.217896	0.0375551	1.27e-08	0.5	8211	6510	binary	Union#R509#Fever unspecified	Chapter XVIII Symptoms signs and abnormal clinical and laboratory findings not elsewhere classified	Class 5 - Public	Abnormal labs
ebv_q30_0.0018	Union#I63#I63 Cerebral infarction	0.185029	0.0320296	1.32e-08	0.5	10928	12578	binary	Union#I63#Cerebral infarction	Chapter IX Diseases of the circulatory system	Class 5 - Public	Circulatory
ebv_q30_0.0018	41202#K92#K92 Other diseases of digestive system	0.167975	0.0290402	1.37e-08	0.5	12610	20967	binary	41202#K92#Other diseases of digestive system	Chapter XI Diseases of the digestive system	Class 5 - Public	Gastrointestinal
ebv_q30_0.0018	Union#I519#I51.9 Heart disease| unspecified	0.12165	0.0213005	1.37e-08	0.5	33230	14655	binary	Union#I519#Heart disease unspecified	Chapter IX Diseases of the circulatory system	Class 5 - Public	Circulatory
ebv_q30_0.0018	Union#Block M65-M68#M65-M68 Disorders of synovium and tendon	0.165665	0.0287661	1.47e-08	0.5	14005	13274	binary	Union#Block M65-M68#M65-M68 Disorders of synovium and tendon	Chapter XIII Diseases of the musculoskeletal system and connective tissue	Class 5 - Public	Musculoskeletal
ebv_q30_0.0018	41202#BlockJ20-J22#J20-J22 Other acute lower respiratory infections	0.191089	0.0329848	1.48e-08	0.5	8997	34141	binary	41202#Block J20-J22#J20-J22 Other acute lower respiratory infections	Chapter X Diseases of the respiratory system	Class 5 - Public	Respiratory
ebv_q30_0.0018	Union#R56#R56 Convulsions| not elsewhere classified	0.284582	0.0488446	1.51e-08	0.5	4333	5579	binary	Union#R56#Convulsions not elsewhere classified	Chapter XVIII Symptoms signs and abnormal clinical and laboratory findings not elsewhere classified	Class 5 - Public	Abnormal labs
ebv_q30_0.0018	41202#ChapterV#Chapter V Mental and behavioural disorders	0.194242	0.0335921	1.62e-08	0.5	8668	38507	binary	41202#Chapter V#Chapter V Mental and behavioural disorders	Chapter V Mental and behavioural disorders	Class 5 - Public	Psychiatric
ebv_q30_0.0018	Union#N390#N39.0 Urinary tract infection| site not specified	0.118141	0.0207216	1.63e-08	0.5	28730	19191	binary	Union#N390#Urinary tract infection site not specified	Chapter XIV Diseases of the genitourinary system	Class 5 - Public	Genitourinary
ebv_q30_0.0018	40002#I259#I25.9 Chronic ischaemic heart disease| unspecified	0.298702	0.0510994	1.63e-08	0.5	3304	25345	binary	40002#I259#Chronic ischaemic heart disease unspecified	Chapter IX Diseases of the circulatory system	Class 5 - Public	Circulatory
ebv_q30_0.0018	41202#J449#J44.9 Chronic obstructive pulmonary disease| unspecified	0.613655	0.101909	1.82e-08	0.5	667	31463	binary	41202#J449#Chronic obstructive pulmonary disease unspecified	Chapter X Diseases of the respiratory system	Class 5 - Public	Respiratory
ebv_q30_0.0018	130019	0.122788	0.021549	1.91e-08	0.5	22855	41406	binary	130019#Source of report of A09 (Other gastroenteritis and colitis of infectious and unspecified origin)	Chapter I Certain infectious and parasitic diseases	Class 5 - Public	Infectious
ebv_q30_0.0018	Union#C797#C79.7 Secondary malignant neoplasm of adrenal gland	0.522208	0.0876795	1.93e-08	0.5	953	22163	binary	Union#C797#Secondary malignant neoplasm of adrenal gland	Chapter II Neoplasms	Class 5 - Public	Neoplasms
ebv_q30_0.0018	Union#R065#R06.5 Mouth breathing	0.0982608	0.0176282	1.99e-08	0.5	152672	20117	binary	Union#R065#Mouth breathing	Chapter XVIII Symptoms signs and abnormal clinical and laboratory findings not elsewhere classified	Class 5 - Public	Abnormal labs
ebv_q30_0.0018	41202#K22#K22 Other diseases of oesophagus	0.169196	0.0296116	2.02e-08	0.5	12042	19128	binary	41202#K22#Other diseases of oesophagus	Chapter XI Diseases of the digestive system	Class 5 - Public	Gastrointestinal
ebv_q30_0.0018	Union#M15#M15 Polyarthrosis	0.163018	0.0287318	2.22e-08	0.5	14314	12097	binary	Union#M15#Polyarthrosis	Chapter XIII Diseases of the musculoskeletal system and connective tissue	Class 5 - Public	Musculoskeletal
ebv_q30_0.0018	131693	0.121901	0.0215176	2.29e-08	0.5	23106	38964	binary	131693#Source of report of K92 (Other diseases of digestive system)	Chapter XI Diseases of the digestive system	Class 5 - Public	Gastrointestinal
ebv_q30_0.0018	20002#1112#chronic obstructive airways disease|copd	0.42074	0.0717425	2.31e-08	0.5	1519	32231	binary	20002#1112#chronic obstructive airways disease|copd	Chapter X Diseases of the respiratory system	Class 5 - Public	Respiratory
ebv_q30_0.0018	Union#I500#I50.0 Congestive heart failure	0.211077	0.0370983	2.36e-08	0.5	7759	11808	binary	Union#I500#Congestive heart failure	Chapter IX Diseases of the circulatory system	Class 5 - Public	Circulatory
ebv_q30_0.0018	Union#I959#I95.9 Hypotension| unspecified	0.171469	0.0302256	2.36e-08	0.5	12223	14280	binary	Union#I959#Hypotension unspecified	Chapter IX Diseases of the circulatory system	Class 5 - Public	Circulatory
ebv_q30_0.0018	20002#1465#osteoarthritis	0.102347	0.0181667	2.39e-08	0.5	35531	30807	binary	20002#1465#osteoarthritis	Chapter XIII Diseases of the musculoskeletal system and connective tissue	Class 5 - Public	Musculoskeletal
ebv_q30_0.0018	Union#B97#B97 Viral agents as the cause of diseases classified to other chapters	0.276798	0.0480351	2.47e-08	0.5	3995	23954	binary	Union#B97#Viral agents as the cause of diseases classified to other chapters	Chapter I Certain infectious and parasitic diseases	Class 5 - Public	Infectious
ebv_q30_0.0018	Union#I7020#I70.20 Atherosclerosis of arteries of extremities (without gangrene)	0.456009	0.0778614	2.51e-08	0.5	1311	9703	binary	Union#I7020#Atherosclerosis of arteries of extremities without gangrene	Chapter IX Diseases of the circulatory system	Class 5 - Public	Circulatory
ebv_q30_0.0018	Union#M1399#M13.99 Arthritis| unspecified (Site unspecified)	0.232646	0.0408579	2.77e-08	0.5	5997	12197	binary	Union#M1399#Arthritis unspecified Site unspecified	Chapter XIII Diseases of the musculoskeletal system and connective tissue	Class 5 - Public	Musculoskeletal
ebv_q30_0.0018	Union#E149#E14.9 Without complications	0.239609	0.0421753	3.21e-08	0.5	5383	17004	binary	Union#E149#Unspecified diabetes mellitus Without complications	Chapter IV Endocrine nutritional and metabolic diseases	Class 5 - Public	Endocrine & metabolic
ebv_q30_0.0018	41202#BlockM45-M49#M45-M49 Spondylopathies	0.182846	0.03249	3.59e-08	0.5	9404	28682	binary	41202#Block M45-M49#M45-M49 Spondylopathies	Chapter XIII Diseases of the musculoskeletal system and connective tissue	Class 5 - Public	Musculoskeletal
ebv_q30_0.0018	Union#M51#M51 Other intervertebral disk disorders	0.124902	0.0225168	4.06e-08	0.5	25163	15791	binary	Union#M51#Other intervertebral disc disorders	Chapter XIII Diseases of the musculoskeletal system and connective tissue	Class 5 - Public	Musculoskeletal
ebv_q30_0.0018	Union#Block L00-L08#L00-L08 Infections of the skin and subcutaneous tissue	0.13	0.0233832	4.12e-08	0.5	20417	22833	binary	Union#Block L00-L08#L00-L08 Infections of the skin and subcutaneous tissue	Chapter XII Diseases of the skin and subcutaneous tissue	Class 5 - Public	Dermatologic
ebv_q30_0.0018	Union#M798#M79.8 Other specified soft tissue disorders	0.180631	0.0323186	4.13e-08	0.5	10377	14495	binary	Union#M798#Other specified soft tissue disorders	Chapter XIII Diseases of the musculoskeletal system and connective tissue	Class 5 - Public	Musculoskeletal
ebv_q30_0.0018	Union#L891#L89.1 Stage II decubitus ulcer	0.321984	0.0566567	4.33e-08	0.5	2662	19885	binary	Union#L891#Stage II decubitus ulcer	Chapter XII Diseases of the skin and subcutaneous tissue	Class 5 - Public	Dermatologic
ebv_q30_0.0018	131585	0.0741032	0.0134637	4.51e-08	0.5	70034	42564	binary	131585#Source of report of K21 (Gastro-oesophageal reflux disease)	Chapter XI Diseases of the digestive system	Class 5 - Public	Gastrointestinal
ebv_q30_0.0018	41202#BlockD50-D53#D50-D53 Nutritional anaemias	0.165674	0.0297257	4.61e-08	0.5	11233	38478	binary	41202#Block D50-D53#D50-D53 Nutritional anaemias	Chapter III Diseases of the blood and blood-forming organs and certain disorders involving the immune mechanism	Class 5 - Public	Hematologic & immune
ebv_q30_0.0018	Union#K921#K92.1 Melaena	0.252445	0.044936	4.7e-08	0.5	4860	11838	binary	Union#K921#Melaena	Chapter XI Diseases of the digestive system	Class 5 - Public	Gastrointestinal
ebv_q30_0.0018	40002#ChapterXIV#Chapter XIV Diseases of the genitourinary system	0.319511	0.056375	4.71e-08	0.5	2610	31183	binary	40002#Chapter XIV#Chapter XIV Diseases of the genitourinary system	Chapter XIV Diseases of the genitourinary system	Class 5 - Public	Genitourinary
ebv_q30_0.0018	Union#L02#L02 Cutaneous abscess| furuncle and carbuncle	0.170679	0.0306666	4.87e-08	0.5	11144	25267	binary	Union#L02#Cutaneous abscess furuncle and carbuncle	Chapter XII Diseases of the skin and subcutaneous tissue	Class 5 - Public	Dermatologic
ebv_q30_0.0018	Union#Chapter VII#Chapter VII Diseases of the eye and adnexa	0.072288	0.0132346	5.23e-08	0.5	87975	33854	binary	Union#Chapter VII#Chapter VII Diseases of the eye and adnexa	Chapter VII Diseases of the eye and adnexa	Class 5 - Public	Ophthalmic
ebv_q30_0.0018	Union#R54#R54 Senility	0.261587	0.0470918	5.33e-08	0.5	4927	5963	binary	Union#R54#Senility	Chapter XVIII Symptoms signs and abnormal clinical and laboratory findings not elsewhere classified	Class 5 - Public	Abnormal labs
ebv_q30_0.0018	Union#R04#R04 Haemorrhage from respiratory passages	0.214162	0.0387164	5.44e-08	0.5	8017	5703	binary	Union#R04#Haemorrhage from respiratory passages	Chapter XVIII Symptoms signs and abnormal clinical and laboratory findings not elsewhere classified	Class 5 - Public	Abnormal labs
ebv_q30_0.0018	Union#J10#J10 Influenza due to identified influenza virus	0.426538	0.0748302	5.86e-08	0.5	1472	18004	binary	Union#J10#Influenza due to identified seasonal influenza virus	Chapter X Diseases of the respiratory system	Class 5 - Public	Respiratory
ebv_q30_0.0018	Union#K635#K63.5 Polyp of colon	0.120983	0.0221467	6.19e-08	0.5	26963	14553	binary	Union#K635#Polyp of colon	Chapter XI Diseases of the digestive system	Class 5 - Public	Gastrointestinal
ebv_q30_0.0018	Union#J984#J98.4 Other disorders of lung	0.278458	0.0500431	7.2e-08	0.5	3715	17124	binary	Union#J984#Other disorders of lung	Chapter X Diseases of the respiratory system	Class 5 - Public	Respiratory
ebv_q30_0.0018	Union#J20#J20 Acute bronchitis	0.250907	0.0452178	7.2e-08	0.5	4768	18160	binary	Union#J20#Acute bronchitis	Chapter X Diseases of the respiratory system	Class 5 - Public	Respiratory
ebv_q30_0.0018	41202#BlockK90-K93#K90-K93 Other diseases of the digestive system	0.14543	0.0265894	7.29e-08	0.5	15510	21789	binary	41202#Block K90-K93#K90-K93 Other diseases of the digestive system	Chapter XI Diseases of the digestive system	Class 5 - Public	Gastrointestinal
ebv_q30_0.0018	Union#M32#M32 Systemic lupus erythematosus	0.555197	0.0968702	7.33e-08	0.5	830	8259	binary	Union#M32#Systemic lupus erythematosus	Chapter XIII Diseases of the musculoskeletal system and connective tissue	Class 5 - Public	Musculoskeletal
ebv_q30_0.0018	Union#E53#E53 Deficiency of other B group vitamins	0.254793	0.0459486	7.35e-08	0.5	4410	22040	binary	Union#E53#Deficiency of other B group vitamins	Chapter IV Endocrine nutritional and metabolic diseases	Class 5 - Public	Endocrine & metabolic
ebv_q30_0.0018	20002#1381#systemic lupus erythematosis|sle	0.698521	0.120171	7.36e-08	0.5	474	19063	binary	20002#1381#systemic lupus erythematosis|sle	Chapter III Diseases of the blood and blood-forming organs and certain disorders involving the immune mechanism	Class 5 - Public	Hematologic & immune
ebv_q30_0.0018	41202#I209#I20.9 Angina pectoris| unspecified	0.197329	0.0358811	7.57e-08	0.5	7599	23266	binary	41202#I209#Angina pectoris unspecified	Chapter IX Diseases of the circulatory system	Class 5 - Public	Circulatory
ebv_q30_0.0018	Union#B37#B37 Candidiasis	0.164595	0.0300531	7.66e-08	0.5	11469	24163	binary	Union#B37#Candidiasis	Chapter I Certain infectious and parasitic diseases	Class 5 - Public	Infectious
ebv_q30_0.0018	Union#E86#E86 Volume depletion	0.167288	0.0307119	8.7e-08	0.5	11053	20490	binary	Union#E86#Volume depletion	Chapter IV Endocrine nutritional and metabolic diseases	Class 5 - Public	Endocrine & metabolic
ebv_q30_0.0018	40002#BlockI30-I52#I30-I52 Other forms of heart disease	0.231437	0.0421871	9.22e-08	0.5	5124	28128	binary	40002#Block I30-I52#I30-I52 Other forms of heart disease	Chapter IX Diseases of the circulatory system	Class 5 - Public	Circulatory
ebv_q30_0.0018	41202#R29#R29 Other symptoms and signs involving the nervous and musculoskeletal systems	0.254533	0.0463779	9.92e-08	0.5	4261	23538	binary	41202#R29#Other symptoms and signs involving the nervous and musculoskeletal systems	Chapter XVIII Symptoms signs and abnormal clinical and laboratory findings not elsewhere classified	Class 5 - Public	Abnormal labs
ebv_q30_0.0018	41202#R104#R10.4 Other and unspecified abdominal pain	0.135471	0.0251196	1.07e-07	0.5	17722	23784	binary	41202#R104#Other and unspecified abdominal pain	Chapter XVIII Symptoms signs and abnormal clinical and laboratory findings not elsewhere classified	Class 5 - Public	Abnormal labs
ebv_q30_0.0018	130697	0.100015	0.018652	1.09e-07	0.5	33634	28299	binary	130697#Source of report of E03 (Other hypothyroidism)	Chapter IV Endocrine nutritional and metabolic diseases	Class 5 - Public	Endocrine & metabolic
ebv_q30_0.0018	131529	0.251376	0.0459634	1.1e-07	0.5	4183	33550	binary	131529#Source of report of J84 (Other interstitial pulmonary diseases)	Chapter X Diseases of the respiratory system	Class 5 - Public	Respiratory
ebv_q30_0.0018	20002#1081#stroke	0.210298	0.0386863	1.11e-07	0.5	6326	21584	binary	20002#1081#stroke	Chapter IX Diseases of the circulatory system	Class 5 - Public	Circulatory
ebv_q30_0.0018	Union#L08#L08 Other local infections of skin and subcutaneous tissue	0.149018	0.0276238	1.13e-07	0.5	13881	26197	binary	Union#L08#Other local infections of skin and subcutaneous tissue	Chapter XII Diseases of the skin and subcutaneous tissue	Class 5 - Public	Dermatologic
ebv_q30_0.0018	Union#Block H00-H06#H00-H06 Disorders of eyelid| lacrimal system and orbit	0.136254	0.025326	1.14e-07	0.5	16708	25491	binary	Union#Block H00-H06#H00-H06 Disorders of eyelid lacrimal system and orbit	Chapter VII Diseases of the eye and adnexa	Class 5 - Public	Ophthalmic
ebv_q30_0.0018	40006#C343#C34.3 Lower lobe| bronchus or lung	0.429326	0.0771105	1.15e-07	0.5	1294	28810	binary	40006#C343#Malignant neoplasm: Lower lobe bronchus or lung	Chapter II Neoplasms	Class 5 - Public	Neoplasms
ebv_q30_0.0018	Union#C79#C79 Secondary malignant neoplasm of other sites	0.166128	0.0308598	1.25e-07	0.5	10564	24327	binary	Union#C79#Secondary malignant neoplasm of other and unspecified sites	Chapter II Neoplasms	Class 5 - Public	Neoplasms
ebv_q30_0.0018	41202#BlockK80-K87#K80-K87 Disorders of gallbladder| biliary tract and pancreas	0.114525	0.0214311	1.26e-07	0.5	25702	22160	binary	41202#Block K80-K87#K80-K87 Disorders of gallbladder biliary tract and pancreas	Chapter XI Diseases of the digestive system	Class 5 - Public	Gastrointestinal
ebv_q30_0.0018	40002#ChapterI#Chapter I Certain infectious and parasitic diseases	0.388375	0.0702763	1.27e-07	0.5	1611	32729	binary	40002#Chapter I#Chapter I Certain infectious and parasitic diseases	Chapter I Certain infectious and parasitic diseases	Class 5 - Public	Infectious
ebv_q30_0.0018	Union#L97#L97 Ulcer of lower limb| not elsewhere classified	0.267412	0.049147	1.33e-07	0.5	3758	19153	binary	Union#L97#Ulcer of lower limb not elsewhere classified	Chapter XII Diseases of the skin and subcutaneous tissue	Class 5 - Public	Dermatologic
ebv_q30_0.0018	Union#K80#K80 Cholelithiasis	0.112006	0.0210672	1.33e-07	0.5	30696	14913	binary	Union#K80#Cholelithiasis	Chapter XI Diseases of the digestive system	Class 5 - Public	Gastrointestinal
ebv_q30_0.0018	41202#BlockI30-I52#I30-I52 Other forms of heart disease	0.106118	0.0199341	1.34e-07	0.5	30150	25452	binary	41202#Block I30-I52#I30-I52 Other forms of heart disease	Chapter IX Diseases of the circulatory system	Class 5 - Public	Circulatory
ebv_q30_0.0018	Union#E875#E87.5 Hyperkalaemia	0.266178	0.0489945	1.36e-07	0.5	3840	16695	binary	Union#E875#Hyperkalaemia	Chapter IV Endocrine nutritional and metabolic diseases	Class 5 - Public	Endocrine & metabolic
ebv_q30_0.0018	Union#Block J30-J39#J30-J39 Other diseases of upper respiratory tract	0.119322	0.0223853	1.37e-07	0.5	24378	18665	binary	Union#Block J30-J39#J30-J39 Other diseases of upper respiratory tract	Chapter X Diseases of the respiratory system	Class 5 - Public	Respiratory
ebv_q30_0.0018	Union#Chapter VI#Chapter VI Diseases of the nervous system	0.0661687	0.0125255	1.42e-07	0.5	93011	35665	binary	Union#Chapter VI#Chapter VI Diseases of the nervous system	Chapter VI Diseases of the nervous system	Class 5 - Public	Nervous system
ebv_q30_0.0018	Union#Block B15-B19#B15-B19 Viral hepatitis	0.501213	0.0898813	1.45e-07	0.5	979	20732	binary	Union#Block B15-B19#B15-B19 Viral hepatitis	Chapter I Certain infectious and parasitic diseases	Class 5 - Public	Infectious
ebv_q30_0.0018	Union#M75#M75 Shoulder lesions	0.111501	0.0210547	1.52e-07	0.5	30106	16083	binary	Union#M75#Shoulder lesions	Chapter XIII Diseases of the musculoskeletal system and connective tissue	Class 5 - Public	Musculoskeletal
ebv_q30_0.0018	40002#ChapterV#Chapter V Mental and behavioural disorders	0.423335	0.0769058	1.56e-07	0.5	1295	31377	binary	40002#Chapter V#Chapter V Mental and behavioural disorders	Chapter V Mental and behavioural disorders	Class 5 - Public	Psychiatric
ebv_q30_0.0018	Union#M8199#M81.99 Osteoporosis| unspecified (Site unspecified)	0.23183	0.0432115	1.57e-07	0.5	5467	8853	binary	Union#M8199#Osteoporosis unspecified Site unspecified	Chapter XIII Diseases of the musculoskeletal system and connective tissue	Class 5 - Public	Musculoskeletal
ebv_q30_0.0018	40002#BlockN17-N19#N17-N19 Renal failure	0.344471	0.0631363	1.58e-07	0.5	2041	30649	binary	40002#Block N17-N19#N17-N19 Renal failure	Chapter XIV Diseases of the genitourinary system	Class 5 - Public	Genitourinary
ebv_q30_0.0018	Union#E119#E11.9 Without complications	0.102201	0.0193738	1.65e-07	0.5	34796	20611	binary	Union#E119#Type 2 diabetes mellitus Without complications	Chapter IV Endocrine nutritional and metabolic diseases	Class 5 - Public	Endocrine & metabolic
ebv_q30_0.0018	Union#R31#R31 Unspecified haematuria	0.141639	0.0269242	1.67e-07	0.5	23008	7138	binary	Union#R31#Unspecified haematuria	Chapter XVIII Symptoms signs and abnormal clinical and laboratory findings not elsewhere classified	Class 5 - Public	Abnormal labs
ebv_q30_0.0018	20002#1243#psychological|psychiatric problem	0.100136	0.018943	1.69e-07	0.5	32263	36191	binary	20002#1243#psychological|psychiatric problem	Chapter V Mental and behavioural disorders	Class 5 - Public	Psychiatric
ebv_q30_0.0018	Union#K298#K29.8 Duodenitis	0.157916	0.0297369	1.7e-07	0.5	12998	12608	binary	Union#K298#Duodenitis	Chapter XI Diseases of the digestive system	Class 5 - Public	Gastrointestinal
ebv_q30_0.0018	Union#M542#M54.2 Cervicalgia	0.279855	0.0518358	1.73e-07	0.5	3589	12155	binary	Union#M542#Cervicalgia	Chapter XIII Diseases of the musculoskeletal system and connective tissue	Class 5 - Public	Musculoskeletal
ebv_q30_0.0018	Union#M77#M77 Other enthesopathies	0.113034	0.0214383	1.76e-07	0.5	28679	16131	binary	Union#M77#Other enthesopathies	Chapter XIII Diseases of the musculoskeletal system and connective tissue	Class 5 - Public	Musculoskeletal
ebv_q30_0.0018	Union#Block E10-E14#E10-E14 Diabetes mellitus	0.0991107	0.0188511	1.8e-07	0.5	37396	20904	binary	Union#Block E10-E14#E10-E14 Diabetes mellitus	Chapter IV Endocrine nutritional and metabolic diseases	Class 5 - Public	Endocrine & metabolic
ebv_q30_0.0018	Union#I51#I51 Complications and ill-defined descriptions of heart disease	0.128403	0.0244046	1.86e-07	0.5	21753	13999	binary	Union#I51#Complications and ill-defined descriptions of heart disease	Chapter IX Diseases of the circulatory system	Class 5 - Public	Circulatory
ebv_q30_0.0018	Union#M159#M15.9 Polyarthrosis| unspecified	0.172188	0.0324931	1.87e-07	0.5	10597	12014	binary	Union#M159#Polyarthrosis unspecified	Chapter XIII Diseases of the musculoskeletal system and connective tissue	Class 5 - Public	Musculoskeletal
ebv_q30_0.0018	20002#9#gastrointestinal|abdominal	0.0708504	0.0135394	1.97e-07	0.5	69962	41192	binary	20002#9#gastrointestinal|abdominal	Chapter XI Diseases of the digestive system	Class 5 - Public	Gastrointestinal
ebv_q30_0.0018	41202#ChapterXIV#Chapter XIV Diseases of the genitourinary system	0.0625458	0.0120344	2.2e-07	0.5	108684	35696	binary	41202#Chapter XIV#Chapter XIV Diseases of the genitourinary system	Chapter XIV Diseases of the genitourinary system	Class 5 - Public	Genitourinary
ebv_q30_0.0018	Union#M43#M43 Other deforming dorsopathies	0.218177	0.0411172	2.21e-07	0.5	6123	11504	binary	Union#M43#Other deforming dorsopathies	Chapter XIII Diseases of the musculoskeletal system and connective tissue	Class 5 - Public	Musculoskeletal
ebv_q30_0.0018	40002#ChapterXVIII#Chapter XVIII Symptoms| signs and abnormal clinical and laboratory findings| not elsewhere classified	0.28601	0.0534663	2.29e-07	0.5	2980	33484	binary	40002#Chapter XVIII#Chapter XVIII Symptoms signs and abnormal clinical and laboratory findings not elsewhere classified	Chapter XVIII Symptoms signs and abnormal clinical and laboratory findings not elsewhere classified	Class 5 - Public	Abnormal labs
ebv_q30_0.0018	Union#K112#K11.2 Sialoadenitis	0.604099	0.109163	2.32e-07	0.5	614	13424	binary	Union#K112#Sialoadenitis	Chapter XI Diseases of the digestive system	Class 5 - Public	Gastrointestinal
ebv_q30_0.0018	41202#N39#N39 Other disorders of urinary system	0.121297	0.0231994	2.45e-07	0.5	20133	27329	binary	41202#N39#Other disorders of urinary system	Chapter XIV Diseases of the genitourinary system	Class 5 - Public	Genitourinary
ebv_q30_0.0018	Union#Z857#Z85.7 Personal history of other malignant neoplasms of lymphoid| haematopoietic and related tissues	0.317314	0.0592868	2.48e-07	0.5	2624	11627	binary	Union#Z857#Personal history of other malignant neoplasms of lymphoid haematopoietic and related tissues	Chapter XXI Factors influencing health status and contact with health services	Class 5 - Public	Health status factors
ebv_q30_0.0018	131667	0.305673	0.0571894	2.57e-07	0.5	2662	35220	binary	131667#Source of report of K74 (Fibrosis and cirrhosis of liver)	Chapter XI Diseases of the digestive system	Class 5 - Public	Gastrointestinal
ebv_q30_0.0018	Union#U071#U07.1 COVID-19 virus identified	-0.0689564	0.013465	2.61e-07	0.5	80570	38354	binary	Union#U071#COVID-19 virus identified	Chapter XXII Codes for special purposes	Class 5 - Public	Codes for special purposes
ebv_q30_0.0018	Union#I694#I69.4 Sequelae of stroke| not specified as haemorrhage or infarction	0.320989	0.0602113	2.69e-07	0.5	2433	12004	binary	Union#I694#Sequelae of stroke not specified as haemorrhage or infarction	Chapter IX Diseases of the circulatory system	Class 5 - Public	Circulatory
ebv_q30_0.0018	Union#C793#C79.3 Secondary malignant neoplasm of brain and cerebral meninges	0.346938	0.0647965	2.74e-07	0.5	1998	25309	binary	Union#C793#Secondary malignant neoplasm of brain and cerebral meninges	Chapter II Neoplasms	Class 5 - Public	Neoplasms
ebv_q30_0.0018	Union#Block R47-R49#R47-R49 Symptoms and signs involving speech and voice	0.220261	0.042019	2.79e-07	0.5	6413	6075	binary	Union#Block R47-R49#R47-R49 Symptoms and signs involving speech and voice	Chapter XVIII Symptoms signs and abnormal clinical and laboratory findings not elsewhere classified	Class 5 - Public	Abnormal labs
ebv_q30_0.0018	41202#BlockR25-R29#R25-R29 Symptoms and signs involving the nervous and musculoskeletal systems	0.211173	0.040118	2.8e-07	0.5	5967	23744	binary	41202#Block R25-R29#R25-R29 Symptoms and signs involving the nervous and musculoskeletal systems	Chapter XVIII Symptoms signs and abnormal clinical and laboratory findings not elsewhere classified	Class 5 - Public	Abnormal labs
ebv_q30_0.0018	Union#H919#H91.9 Hearing loss| unspecified	0.0682025	0.0132696	2.82e-07	0.5	111885	26293	binary	Union#H919#Hearing loss unspecified	Chapter VIII Diseases of the ear and mastoid process	Class 5 - Public	Ear
ebv_q30_0.0018	41202#R296#R29.6 Tendency to fall| not elsewhere classified	0.298764	0.0562347	2.84e-07	0.5	2734	22739	binary	41202#R296#Tendency to fall not elsewhere classified	Chapter XVIII Symptoms signs and abnormal clinical and laboratory findings not elsewhere classified	Class 5 - Public	Abnormal labs
ebv_q30_0.0018	Union#K259#K25.9 Unspecified as acute or chronic| without haemorrhage or perforation	0.203619	0.0388956	3.09e-07	0.5	6810	13835	binary	Union#K259#Gastric ulcer Unspecified as acute or chronic without haemorrhage or perforation	Chapter XI Diseases of the digestive system	Class 5 - Public	Gastrointestinal
ebv_q30_0.0018	41202#M549#M54.9 Dorsalgia| unspecified	0.261647	0.0496002	3.2e-07	0.5	3792	25744	binary	41202#M549#Dorsalgia unspecified	Chapter XIII Diseases of the musculoskeletal system and connective tissue	Class 5 - Public	Musculoskeletal
ebv_q30_0.0018	Union#N183#N18.3 Chronic kidney disease| stage 3	0.149625	0.0289101	3.38e-07	0.5	12808	18842	binary	Union#N183#Chronic kidney disease stage 3	Chapter XIV Diseases of the genitourinary system	Class 5 - Public	Genitourinary
ebv_q30_0.0018	41202#R060#R06.0 Dyspnoea	0.205528	0.0393774	3.49e-07	0.5	6249	25450	binary	41202#R060#Dyspnoea	Chapter XVIII Symptoms signs and abnormal clinical and laboratory findings not elsewhere classified	Class 5 - Public	Abnormal labs
ebv_q30_0.0018	Union#B18#B18 Chronic viral hepatitis	0.59173	0.108528	3.5e-07	0.5	636	18749	binary	Union#B18#Chronic viral hepatitis	Chapter I Certain infectious and parasitic diseases	Class 5 - Public	Infectious
ebv_q30_0.0018	Union#I509#I50.9 Heart failure| unspecified	0.192198	0.03707	3.5e-07	0.5	7836	11998	binary	Union#I509#Heart failure unspecified	Chapter IX Diseases of the circulatory system	Class 5 - Public	Circulatory
ebv_q30_0.0018	Union#R20#R20 Disturbances of skin sensation	0.235183	0.0450633	3.58e-07	0.5	5340	6837	binary	Union#R20#Disturbances of skin sensation	Chapter XVIII Symptoms signs and abnormal clinical and laboratory findings not elsewhere classified	Class 5 - Public	Abnormal labs
ebv_q30_0.0018	41202#K63#K63 Other diseases of intestine	0.117963	0.0229152	3.62e-07	0.5	22076	21480	binary	41202#K63#Other diseases of intestine	Chapter XI Diseases of the digestive system	Class 5 - Public	Gastrointestinal
ebv_q30_0.0018	Union#L93#L93 Lupus erythematosus	0.700719	0.127685	3.65e-07	0.5	412	16968	binary	Union#L93#Lupus erythematosus	Chapter XII Diseases of the skin and subcutaneous tissue	Class 5 - Public	Dermatologic
ebv_q30_0.0018	41202#R69#R69 Unknown and unspecified causes of morbidity	0.119574	0.0232167	3.67e-07	0.5	20742	26550	binary	41202#R69#Unknown and unspecified causes of morbidity	Chapter XVIII Symptoms signs and abnormal clinical and laboratory findings not elsewhere classified	Class 5 - Public	Abnormal labs
ebv_q30_0.0018	Union#J40#J40 Bronchitis| not specified as acute or chronic	0.178711	0.0344726	3.82e-07	0.5	8852	19439	binary	Union#J40#Bronchitis not specified as acute or chronic	Chapter X Diseases of the respiratory system	Class 5 - Public	Respiratory
ebv_q30_0.0018	Union#K766#K76.6 Portal hypertension	0.409623	0.0773595	4.45e-07	0.5	1432	9769	binary	Union#K766#Portal hypertension	Chapter XI Diseases of the digestive system	Class 5 - Public	Gastrointestinal
ebv_q30_0.0018	Union#R001#R00.1 Bradycardia| unspecified	0.20798	0.0405474	4.47e-07	0.5	7425	5167	binary	Union#R001#Bradycardia unspecified	Chapter XVIII Symptoms signs and abnormal clinical and laboratory findings not elsewhere classified	Class 5 - Public	Abnormal labs
ebv_q30_0.0018	Union#M254#M25.4 Effusion of joint	0.289762	0.0555101	4.48e-07	0.5	3036	12779	binary	Union#M254#Effusion of joint	Chapter XIII Diseases of the musculoskeletal system and connective tissue	Class 5 - Public	Musculoskeletal
ebv_q30_0.0018	40002#N18#N18 Chronic renal failure	0.39277	0.0744299	4.55e-07	0.5	1413	30498	binary	40002#N18#Chronic kidney disease	Chapter XIV Diseases of the genitourinary system	Class 5 - Public	Genitourinary
ebv_q30_0.0018	Union#K746#K74.6 Other and unspecified cirrhosis of liver	0.364497	0.0693391	4.68e-07	0.5	1840	10017	binary	Union#K746#Other and unspecified cirrhosis of liver	Chapter XI Diseases of the digestive system	Class 5 - Public	Gastrointestinal
ebv_q30_0.0018	Union#R042#R04.2 Haemoptysis	0.261027	0.0504952	4.73e-07	0.5	4108	5273	binary	Union#R042#Haemoptysis	Chapter XVIII Symptoms signs and abnormal clinical and laboratory findings not elsewhere classified	Class 5 - Public	Abnormal labs
ebv_q30_0.0018	Union#M485#M48.5 Collapsed vertebra| not elsewhere classified	0.404005	0.0767624	4.96e-07	0.5	1393	12203	binary	Union#M485#Collapsed vertebra not elsewhere classified	Chapter XIII Diseases of the musculoskeletal system and connective tissue	Class 5 - Public	Musculoskeletal
ebv_q30_0.0018	41202#M0699#M06.99 Rheumatoid arthritis| unspecified (Site unspecified)	0.58246	0.108633	5.09e-07	0.5	612	21039	binary	41202#M0699#Rheumatoid arthritis unspecified Site unspecified	Chapter XIII Diseases of the musculoskeletal system and connective tissue	Class 5 - Public	Musculoskeletal
ebv_q30_0.0018	40002#R68#R68 Other general symptoms and signs	0.330146	0.0633021	5.18e-07	0.5	2037	34125	binary	40002#R68#Other general symptoms and signs	Chapter XVIII Symptoms signs and abnormal clinical and laboratory findings not elsewhere classified	Class 5 - Public	Abnormal labs
ebv_q30_0.0018	Union#N18#N18 Chronic renal failure	0.108718	0.0214776	5.24e-07	0.5	26388	20942	binary	Union#N18#Chronic kidney disease	Chapter XIV Diseases of the genitourinary system	Class 5 - Public	Genitourinary
ebv_q30_0.0018	Union#Block E50-E64#E50-E64 Other nutritional deficiencies	0.171269	0.033528	5.42e-07	0.5	9095	22155	binary	Union#Block E50-E64#E50-E64 Other nutritional deficiencies	Chapter IV Endocrine nutritional and metabolic diseases	Class 5 - Public	Endocrine & metabolic
ebv_q30_0.0018	40002#R688#R68.8 Other specified general symptoms and signs	0.32938	0.0634014	5.72e-07	0.5	2033	34060	binary	40002#R688#Other specified general symptoms and signs	Chapter XVIII Symptoms signs and abnormal clinical and laboratory findings not elsewhere classified	Class 5 - Public	Abnormal labs
ebv_q30_0.0018	Union#L930#L93.0 Discoid lupus erythematosus	0.88416	0.161561	5.85e-07	0.5	232	16681	binary	Union#L930#Discoid lupus erythematosus	Chapter XII Diseases of the skin and subcutaneous tissue	Class 5 - Public	Dermatologic
ebv_q30_0.0018	Union#M543#M54.3 Sciatica	0.235325	0.045908	6.02e-07	0.5	4743	12374	binary	Union#M543#Sciatica	Chapter XIII Diseases of the musculoskeletal system and connective tissue	Class 5 - Public	Musculoskeletal
ebv_q30_0.0018	41202#K57#K57 Diverticular disease of intestine	0.100293	0.01991	6.03e-07	0.5	30119	25584	binary	41202#K57#Diverticular disease of intestine	Chapter XI Diseases of the digestive system	Class 5 - Public	Gastrointestinal
ebv_q30_0.0018	Union#K922#K92.2 Gastro-intestinal haemorrhage| unspecified	0.143941	0.0284334	6.05e-07	0.5	14274	14348	binary	Union#K922#Gastrointestinal haemorrhage unspecified	Chapter XI Diseases of the digestive system	Class 5 - Public	Gastrointestinal
ebv_q30_0.0018	41202#M05#M05 Seropositive rheumatoid arthritis	0.567949	0.106986	6.35e-07	0.5	637	20619	binary	41202#M05#Seropositive rheumatoid arthritis	Chapter XIII Diseases of the musculoskeletal system and connective tissue	Class 5 - Public	Musculoskeletal
ebv_q30_0.0018	Union#M796#M79.6 Pain in limb	0.154735	0.0305982	6.42e-07	0.5	12092	13440	binary	Union#M796#Pain in limb	Chapter XIII Diseases of the musculoskeletal system and connective tissue	Class 5 - Public	Musculoskeletal
ebv_q30_0.0018	20002#1075#heart attack|myocardial infarction	0.159893	0.031633	6.56e-07	0.5	10344	16997	binary	20002#1075#heart attack|myocardial infarction	Chapter IX Diseases of the circulatory system	Class 5 - Public	Circulatory
ebv_q30_0.0018	Union#L89#L89 Decubitus ulcer	0.20966	0.0412056	6.75e-07	0.5	5572	20428	binary	Union#L89#Decubitus ulcer and pressure area	Chapter XII Diseases of the skin and subcutaneous tissue	Class 5 - Public	Dermatologic
ebv_q30_0.0018	Union#Block C76-C80#C76-C80 Malignant neoplasms of ill-defined| secondary and unspecified sites	0.109747	0.0218583	6.82e-07	0.5	23392	27095	binary	Union#Block C76-C80#C76-C80 Malignant neoplasms of ill-defined secondary and unspecified sites	Chapter II Neoplasms	Class 5 - Public	Neoplasms
ebv_q30_0.0018	Union#M17#M17 Gonarthrosis [arthrosis of knee]	0.0940224	0.0188637	7.2e-07	0.5	41140	17847	binary	Union#M17#Gonarthrosis [arthrosis of knee]	Chapter XIII Diseases of the musculoskeletal system and connective tissue	Class 5 - Public	Musculoskeletal
ebv_q30_0.0018	130341	0.244125	0.0478258	7.21e-07	0.5	3995	38420	binary	130341#Source of report of B97 (Viral agents as the cause of diseases classified to other chapters)	Chapter I Certain infectious and parasitic diseases	Class 5 - Public	Infectious
ebv_q30_0.0018	Union#I200#I20.0 Unstable angina	0.191956	0.0380129	7.23e-07	0.5	7341	11355	binary	Union#I200#Unstable angina	Chapter IX Diseases of the circulatory system	Class 5 - Public	Circulatory
ebv_q30_0.0018	41202#BlockE70-E90#E70-E90 Metabolic disorders	0.188616	0.0372234	7.27e-07	0.5	6847	38313	binary	41202#Block E70-E90#E70-E90 Metabolic disorders	Chapter IV Endocrine nutritional and metabolic diseases	Class 5 - Public	Endocrine & metabolic
ebv_q30_0.0018	Union#D510#D51.0 Vitamin B12 deficiency anaemia due to intrinsic factor deficiency	0.388341	0.0749256	7.34e-07	0.5	1454	26263	binary	Union#D510#Vitamin B12 deficiency anaemia due to intrinsic factor deficiency	Chapter III Diseases of the blood and blood-forming organs and certain disorders involving the immune mechanism	Class 5 - Public	Hematologic & immune
ebv_q30_0.0018	41202#B206#B20.6 HIV disease resulting in Pneumocystis carinii pneumonia	2.91885	0.572978	7.38e-07	0.5	12	19472	binary	41202#B206#HIV disease resulting in Pneumocystis jirovecii pneumonia	Chapter I Certain infectious and parasitic diseases	Class 5 - Public	Infectious
ebv_q30_0.0018	130821	0.16233	0.03216	7.38e-07	0.5	9439	39781	binary	130821#Source of report of E83 (Disorders of mineral metabolism)	Chapter IV Endocrine nutritional and metabolic diseases	Class 5 - Public	Endocrine & metabolic
ebv_q30_0.0018	41202#I779#I77.9 Disorder of arteries and arterioles| unspecified	0.878704	0.162486	7.42e-07	0.5	223	19592	binary	41202#I779#Disorder of arteries and arterioles unspecified	Chapter IX Diseases of the circulatory system	Class 5 - Public	Circulatory
ebv_q30_0.0018	41202#BlockK70-K77#K70-K77 Diseases of liver	0.268037	0.0524898	7.62e-07	0.5	3414	19340	binary	41202#Block K70-K77#K70-K77 Diseases of liver	Chapter XI Diseases of the digestive system	Class 5 - Public	Gastrointestinal
ebv_q30_0.0018	40001#BlockI20-I25#I20-I25 Ischaemic heart diseases	0.235712	0.0463776	7.67e-07	0.5	4264	24914	binary	40001#Block I20-I25#I20-I25 Ischaemic heart diseases	Chapter IX Diseases of the circulatory system	Class 5 - Public	Circulatory
ebv_q30_0.0018	131371	0.283063	0.0553817	7.67e-07	0.5	2818	30224	binary	131371#Source of report of I65 (Occlusion and stenosis of precerebral arteries not resulting in cerebral infarction)	Chapter IX Diseases of the circulatory system	Class 5 - Public	Circulatory
ebv_q30_0.0018	131829	0.678077	0.127551	7.89e-07	0.5	412	29813	binary	131829#Source of report of L93 (Lupus erythematosus)	Chapter XII Diseases of the skin and subcutaneous tissue	Class 5 - Public	Dermatologic
ebv_q30_0.0018	41202#K112#K11.2 Sialoadenitis	0.638571	0.120552	8.09e-07	0.5	486	20507	binary	41202#K112#Sialoadenitis	Chapter XI Diseases of the digestive system	Class 5 - Public	Gastrointestinal
ebv_q30_0.0018	Union#I65#I65 Occlusion and stenosis of precerebral arteries| not resulting in cerebral infarction	0.288606	0.0568223	8.44e-07	0.5	2818	10807	binary	Union#I65#Occlusion and stenosis of precerebral arteries not resulting in cerebral infarction	Chapter IX Diseases of the circulatory system	Class 5 - Public	Circulatory
ebv_q30_0.0018	131835	0.24741	0.0488084	8.57e-07	0.5	3758	32619	binary	131835#Source of report of L97 (Ulcer of lower limb not elsewhere classified)	Chapter XII Diseases of the skin and subcutaneous tissue	Class 5 - Public	Dermatologic
ebv_q30_0.0018	41202#K295#K29.5 Chronic gastritis| unspecified	0.281197	0.0553594	9.03e-07	0.5	2972	21916	binary	41202#K295#Chronic gastritis unspecified	Chapter XI Diseases of the digestive system	Class 5 - Public	Gastrointestinal
ebv_q30_0.0018	Union#N36#N36 Other disorders of urethra	0.321622	0.0630653	9.06e-07	0.5	2208	15525	binary	Union#N36#Other disorders of urethra	Chapter XIV Diseases of the genitourinary system	Class 5 - Public	Genitourinary
ebv_q30_0.0018	41202#I70#I70 Atherosclerosis	0.373774	0.0729332	9.23e-07	0.5	1548	19497	binary	41202#I70#Atherosclerosis	Chapter IX Diseases of the circulatory system	Class 5 - Public	Circulatory
ebv_q30_0.0018	6150#3	0.18857	0.0375809	9.26e-07	0.5	6729	33679	binary	6150#3#Stroke	Chapter IX Diseases of the circulatory system	Class 5 - Public	Circulatory
ebv_q30_0.0018	Union#J93#J93 Pneumothorax	0.267488	0.0528376	9.34e-07	0.5	3424	13825	binary	Union#J93#Pneumothorax	Chapter X Diseases of the respiratory system	Class 5 - Public	Respiratory
ebv_q30_0.0018	41202#I50#I50 Heart failure	0.216785	0.0431504	9.53e-07	0.5	5075	21773	binary	41202#I50#Heart failure	Chapter IX Diseases of the circulatory system	Class 5 - Public	Circulatory
ebv_q30_0.0018	Union#Z851#Z85.1 Personal history of malignant neoplasm of trachea| bronchus and lung	0.34527	0.0677614	9.72e-07	0.5	1908	12428	binary	Union#Z851#Personal history of malignant neoplasm of trachea bronchus and lung	Chapter XXI Factors influencing health status and contact with health services	Class 5 - Public	Health status factors
ebv_q30_0.0018	Union#M539#M53.9 Dorsopathy| unspecified	0.109915	0.0222383	9.81e-07	0.5	25933	16440	binary	Union#M539#Dorsopathy unspecified	Chapter XIII Diseases of the musculoskeletal system and connective tissue	Class 5 - Public	Musculoskeletal
ebv_q30_0.0018	20002#17#cerebrovascular disease	0.172669	0.0346093	9.88e-07	0.5	8169	22411	binary	20002#17#cerebrovascular disease	Chapter IX Diseases of the circulatory system	Class 5 - Public	Circulatory
ebv_q30_0.0018	41202#D50#D50 Iron deficiency anaemia	0.150196	0.0301682	1e-06	0.5	10981	38476	binary	41202#D50#Iron deficiency anaemia	Chapter III Diseases of the blood and blood-forming organs and certain disorders involving the immune mechanism	Class 5 - Public	Hematologic & immune
ebv_q30_0.0018	Union#J34#J34 Other disorders of nose and nasal sinuses	0.120868	0.0244158	1.01e-06	0.5	20007	18354	binary	Union#J34#Other disorders of nose and nasal sinuses	Chapter X Diseases of the respiratory system	Class 5 - Public	Respiratory
ebv_q30_0.0018	41202#R06#R06 Abnormalities of breathing	0.168791	0.0338492	1.01e-06	0.5	8914	23552	binary	41202#R06#Abnormalities of breathing	Chapter XVIII Symptoms signs and abnormal clinical and laboratory findings not elsewhere classified	Class 5 - Public	Abnormal labs
ebv_q30_0.0018	Union#R60#R60 Oedema| not elsewhere classified	0.207759	0.0417462	1.02e-06	0.5	6618	6035	binary	Union#R60#Oedema not elsewhere classified	Chapter XVIII Symptoms signs and abnormal clinical and laboratory findings not elsewhere classified	Class 5 - Public	Abnormal labs
ebv_q30_0.0018	131895	0.497856	0.096159	1.02e-06	0.5	829	26950	binary	131895#Source of report of M32 (Systemic lupus erythematosus)	Chapter XIII Diseases of the musculoskeletal system and connective tissue	Class 5 - Public	Musculoskeletal
ebv_q30_0.0018	131357	0.110019	0.0222704	1.05e-06	0.5	21753	33635	binary	131357#Source of report of I51 (Complications and ill-defined descriptions of heart disease)	Chapter IX Diseases of the circulatory system	Class 5 - Public	Circulatory
ebv_q30_0.0018	Union#M809#M80.9 Unspecified osteoporosis with pathological fracture	0.355878	0.0701354	1.07e-06	0.5	1745	9879	binary	Union#M809#Unspecified osteoporosis with pathological fracture	Chapter XIII Diseases of the musculoskeletal system and connective tissue	Class 5 - Public	Musculoskeletal
ebv_q30_0.0018	Union#B98#B98 Other specified infectious agents as the cause of diseases classified to other chapters	0.240542	0.0480149	1.14e-06	0.5	4108	26046	binary	Union#B98#Other specified infectious agents as the cause of diseases classified to other chapters	Chapter I Certain infectious and parasitic diseases	Class 5 - Public	Infectious
ebv_q30_0.0018	131849	0.404163	0.0792671	1.15e-06	0.5	1266	33019	binary	131849#Source of report of M05 (Seropositive rheumatoid arthritis)	Chapter XIII Diseases of the musculoskeletal system and connective tissue	Class 5 - Public	Musculoskeletal
ebv_q30_0.0018	Union#E785#E78.5 Hyperlipidaemia| unspecified	0.148293	0.0300329	1.16e-06	0.5	11920	18344	binary	Union#E785#Hyperlipidaemia unspecified	Chapter IV Endocrine nutritional and metabolic diseases	Class 5 - Public	Endocrine & metabolic
ebv_q30_0.0018	41202#BlockK40-K46#K40-K46 Hernia	0.0849787	0.0173966	1.19e-06	0.5	46739	20390	binary	41202#Block K40-K46#K40-K46 Hernia	Chapter XI Diseases of the digestive system	Class 5 - Public	Gastrointestinal
ebv_q30_0.0018	Union#M541#M54.1 Radiculopathy	0.339862	0.067281	1.22e-06	0.5	1999	12157	binary	Union#M541#Radiculopathy	Chapter XIII Diseases of the musculoskeletal system and connective tissue	Class 5 - Public	Musculoskeletal
ebv_q30_0.0018	Union#F05#F05 Delirium| not induced by alcohol and other psychoactive substances	0.177227	0.0358289	1.23e-06	0.5	7826	20957	binary	Union#F05#Delirium not induced by alcohol and other psychoactive substances	Chapter V Mental and behavioural disorders	Class 5 - Public	Psychiatric
ebv_q30_0.0018	Union#M5456#M54.56 Low back pain (Lumbar region)	0.252801	0.0506206	1.24e-06	0.5	3820	12311	binary	Union#M5456#Low back pain Lumbar region	Chapter XIII Diseases of the musculoskeletal system and connective tissue	Class 5 - Public	Musculoskeletal
ebv_q30_0.0018	Union#K51#K51 Ulcerative colitis	0.209775	0.0422273	1.24e-06	0.5	5787	13325	binary	Union#K51#Ulcerative colitis	Chapter XI Diseases of the digestive system	Class 5 - Public	Gastrointestinal
ebv_q30_0.0018	Union#J42#J42 Unspecified chronic bronchitis	0.344006	0.0681718	1.29e-06	0.5	1908	19183	binary	Union#J42#Unspecified chronic bronchitis	Chapter X Diseases of the respiratory system	Class 5 - Public	Respiratory
ebv_q30_0.0018	Union#Block E40-E46#E40-E46 Malnutrition	0.562258	0.109127	1.32e-06	0.5	611	18575	binary	Union#Block E40-E46#E40-E46 Malnutrition	Chapter IV Endocrine nutritional and metabolic diseases	Class 5 - Public	Endocrine & metabolic
ebv_q30_0.0018	41202#I739#I73.9 Peripheral vascular disease| unspecified	0.425888	0.0838429	1.33e-06	0.5	1130	19310	binary	41202#I739#Peripheral vascular disease unspecified	Chapter IX Diseases of the circulatory system	Class 5 - Public	Circulatory
ebv_q30_0.0018	Union#E46#E46 Unspecified protein-energy malnutrition	0.567022	0.110162	1.37e-06	0.5	601	19074	binary	Union#E46#Unspecified protein-energy malnutrition	Chapter IV Endocrine nutritional and metabolic diseases	Class 5 - Public	Endocrine & metabolic
ebv_q30_0.0018	41202#R55#R55 Syncope and collapse	0.148099	0.0301789	1.38e-06	0.5	11512	22423	binary	41202#R55#Syncope and collapse	Chapter XVIII Symptoms signs and abnormal clinical and laboratory findings not elsewhere classified	Class 5 - Public	Abnormal labs
ebv_q30_0.0018	41202#I639#I63.9 Cerebral infarction| unspecified	0.214365	0.0433402	1.41e-06	0.5	5071	22680	binary	41202#I639#Cerebral infarction unspecified	Chapter IX Diseases of the circulatory system	Class 5 - Public	Circulatory
ebv_q30_0.0018	Union#M67#M67 Other disorders of synovium and tendon	0.159007	0.0324225	1.41e-06	0.5	10856	12263	binary	Union#M67#Other disorders of synovium and tendon	Chapter XIII Diseases of the musculoskeletal system and connective tissue	Class 5 - Public	Musculoskeletal
ebv_q30_0.0018	Union#Block L80-L99#L80-L99 Other disorders of the skin and subcutaneous tissue	0.091326	0.018777	1.42e-06	0.5	33849	27683	binary	Union#Block L80-L99#L80-L99 Other disorders of the skin and subcutaneous tissue	Chapter XII Diseases of the skin and subcutaneous tissue	Class 5 - Public	Dermatologic
ebv_q30_0.0018	Union#J02#J02 Acute pharyngitis	0.118031	0.0242027	1.45e-06	0.5	20700	18515	binary	Union#J02#Acute pharyngitis	Chapter X Diseases of the respiratory system	Class 5 - Public	Respiratory
ebv_q30_0.0018	130771	0.22535	0.0455369	1.47e-06	0.5	4410	43236	binary	130771#Source of report of E53 (Deficiency of other B group vitamins)	Chapter IV Endocrine nutritional and metabolic diseases	Class 5 - Public	Endocrine & metabolic
ebv_q30_0.0018	131587	0.10967	0.0225286	1.52e-06	0.5	21170	36361	binary	131587#Source of report of K22 (Other diseases of oesophagus)	Chapter XI Diseases of the digestive system	Class 5 - Public	Gastrointestinal
ebv_q30_0.0018	Union#E876#E87.6 Hypokalaemia	0.180028	0.0366855	1.52e-06	0.5	7425	22479	binary	Union#E876#Hypokalaemia	Chapter IV Endocrine nutritional and metabolic diseases	Class 5 - Public	Endocrine & metabolic
ebv_q30_0.0018	41202#I63#I63 Cerebral infarction	0.171507	0.0349862	1.52e-06	0.5	8180	23360	binary	41202#I63#Cerebral infarction	Chapter IX Diseases of the circulatory system	Class 5 - Public	Circulatory
ebv_q30_0.0018	20002#1134#oesophageal disorder	0.0957098	0.0197211	1.56e-06	0.5	28538	38512	binary	20002#1134#oesophageal disorder	Chapter XI Diseases of the digestive system	Class 5 - Public	Gastrointestinal
ebv_q30_0.0018	42009	0.157332	0.03222	1.63e-06	0.5	9441	32829	binary	42009#Source of ischaemic stroke report	Chapter IX Diseases of the circulatory system	Class 5 - Public	Circulatory
ebv_q30_0.0018	41202#BlockN30-N39#N30-N39 Other diseases of urinary system	0.0916611	0.0189494	1.64e-06	0.5	31811	32900	binary	41202#Block N30-N39#N30-N39 Other diseases of urinary system	Chapter XIV Diseases of the genitourinary system	Class 5 - Public	Genitourinary
ebv_q30_0.0018	130201	0.553158	0.108424	1.69e-06	0.5	636	30569	binary	130201#Source of report of B18 (Chronic viral hepatitis)	Chapter I Certain infectious and parasitic diseases	Class 5 - Public	Infectious
ebv_q30_0.0018	Union#B206#B20.6 HIV disease resulting in Pneumocystis carinii pneumonia	2.73043	0.538511	1.71e-06	0.5	13	12778	binary	Union#B206#HIV disease resulting in Pneumocystis jirovecii pneumonia	Chapter I Certain infectious and parasitic diseases	Class 5 - Public	Infectious
ebv_q30_0.0018	Union#D06#D06 Carcinoma in situ of cervix uteri	0.214194	0.0437066	1.75e-06	0.5	5490	13143	binary	Union#D06#Carcinoma in situ of cervix uteri	Chapter II Neoplasms	Class 5 - Public	Neoplasms
ebv_q30_0.0018	40002#BlockI70-I79#I70-I79 Diseases of arteries| arterioles and capillaries	0.496764	0.0982922	1.77e-06	0.5	766	25693	binary	40002#Block I70-I79#I70-I79 Diseases of arteries arterioles and capillaries	Chapter IX Diseases of the circulatory system	Class 5 - Public	Circulatory
ebv_q30_0.0018	41202#M5456#M54.56 Low back pain (Lumbar region)	0.270961	0.0548969	1.78e-06	0.5	3057	25714	binary	41202#M5456#Low back pain Lumbar region	Chapter XIII Diseases of the musculoskeletal system and connective tissue	Class 5 - Public	Musculoskeletal
ebv_q30_0.0018	41202#B24#B24 Unspecified human immunodeficiency virus [HIV] disease	1.71322	0.318217	1.78e-06	0.5	41	20338	binary	41202#B24#Unspecified human immunodeficiency virus [HIV] disease	Chapter I Certain infectious and parasitic diseases	Class 5 - Public	Infectious
ebv_q30_0.0018	Union#Block G50-G59#G50-G59 Nerve| nerve root and plexus disorders	0.0973141	0.0201799	1.79e-06	0.5	28611	26210	binary	Union#Block G50-G59#G50-G59 Nerve nerve root and plexus disorders	Chapter VI Diseases of the nervous system	Class 5 - Public	Nervous system
ebv_q30_0.0018	Union#K210#K21.0 Gastro-oesophageal reflux disease with oesophagitis	0.124571	0.0258212	1.86e-06	0.5	18049	14870	binary	Union#K210#Gastro-oesophageal reflux disease with oesophagitis	Chapter XI Diseases of the digestive system	Class 5 - Public	Gastrointestinal
ebv_q30_0.0018	Union#K589#K58.9 Irritable bowel syndrome without diarrhoea	0.148899	0.0307618	1.86e-06	0.5	12402	11815	binary	Union#K589#Irritable bowel syndrome without diarrhoea	Chapter XI Diseases of the digestive system	Class 5 - Public	Gastrointestinal
ebv_q30_0.0018	41202#M79#M79 Other soft tissue disorders| not elsewhere classified	0.128248	0.0265208	1.88e-06	0.5	15193	28924	binary	41202#M79#Other soft tissue disorders not elsewhere classified	Chapter XIII Diseases of the musculoskeletal system and connective tissue	Class 5 - Public	Musculoskeletal
ebv_q30_0.0018	Union#Block J00-J06#J00-J06 Acute upper respiratory infections	0.221947	0.0453545	1.9e-06	0.5	4913	18551	binary	Union#Block J00-J06#J00-J06 Acute upper respiratory infections	Chapter X Diseases of the respiratory system	Class 5 - Public	Respiratory
ebv_q30_0.0018	6152#9	-0.0594888	0.0125619	1.98e-06	0.5	98451	39579	binary	6152#9#Hayfever allergic rhinitis or eczema	Chapter X Diseases of the respiratory system	Class 5 - Public	Respiratory
ebv_q30_0.0018	41202#BlockJ95-J99#J95-J99 Other diseases of the respiratory system	0.283521	0.0576243	1.98e-06	0.5	2671	33663	binary	41202#Block J95-J99#J95-J99 Other diseases of the respiratory system	Chapter X Diseases of the respiratory system	Class 5 - Public	Respiratory
ebv_q30_0.0018	Union#D70#D70 Agranulocytosis	0.183136	0.037703	2.02e-06	0.5	6871	31354	binary	Union#D70#Agranulocytosis	Chapter III Diseases of the blood and blood-forming organs and certain disorders involving the immune mechanism	Class 5 - Public	Hematologic & immune
ebv_q30_0.0018	131821	0.198192	0.0407888	2.07e-06	0.5	5572	34304	binary	131821#Source of report of L89 (Decubitus ulcer and pressure area)	Chapter XII Diseases of the skin and subcutaneous tissue	Class 5 - Public	Dermatologic
ebv_q30_0.0018	20002#1474#hiatus hernia	0.153567	0.0317856	2.09e-06	0.5	9864	33312	binary	20002#1474#hiatus hernia	Chapter XI Diseases of the digestive system	Class 5 - Public	Gastrointestinal
ebv_q30_0.0018	Union#K296#K29.6 Other gastritis	0.143034	0.0297006	2.09e-06	0.5	12761	15792	binary	Union#K296#Other gastritis	Chapter XI Diseases of the digestive system	Class 5 - Public	Gastrointestinal
ebv_q30_0.0018	Union#M16#M16 Coxarthrosis [arthrosis of hip]	0.109543	0.0229156	2.11e-06	0.5	25663	14648	binary	Union#M16#Coxarthrosis [arthrosis of hip]	Chapter XIII Diseases of the musculoskeletal system and connective tissue	Class 5 - Public	Musculoskeletal
ebv_q30_0.0018	131441	0.368741	0.0745545	2.2e-06	0.5	1472	43236	binary	131441#Source of report of J10 (Influenza due to identified seasonal influenza virus)	Chapter X Diseases of the respiratory system	Class 5 - Public	Respiratory
ebv_q30_0.0018	131709	0.131159	0.0272725	2.2e-06	0.5	13881	43236	binary	131709#Source of report of L08 (Other local infections of skin and subcutaneous tissue)	Chapter XII Diseases of the skin and subcutaneous tissue	Class 5 - Public	Dermatologic
ebv_q30_0.0018	41202#M32#M32 Systemic lupus erythematosus	1.05117	0.20046	2.21e-06	0.5	137	18183	binary	41202#M32#Systemic lupus erythematosus	Chapter XIII Diseases of the musculoskeletal system and connective tissue	Class 5 - Public	Musculoskeletal
ebv_q30_0.0018	40001#BlockJ09-J18#J09-J18 Influenza and pneumonia	0.531755	0.105991	2.29e-06	0.5	641	30875	binary	40001#Block J09-J18#J09-J18 Influenza and pneumonia	Chapter X Diseases of the respiratory system	Class 5 - Public	Respiratory
ebv_q30_0.0018	Union#I27#I27 Other pulmonary heart diseases	0.271597	0.0558193	2.34e-06	0.5	2912	13266	binary	Union#I27#Other pulmonary heart diseases	Chapter IX Diseases of the circulatory system	Class 5 - Public	Circulatory
ebv_q30_0.0018	Union#K85#K85 Acute pancreatitis	0.230782	0.0475956	2.36e-06	0.5	4394	13484	binary	Union#K85#Acute pancreatitis	Chapter XI Diseases of the digestive system	Class 5 - Public	Gastrointestinal
ebv_q30_0.0018	41202#BlockD60-D64#D60-D64 Aplastic and other anaemias	0.148746	0.0309733	2.38e-06	0.5	10347	41726	binary	41202#Block D60-D64#D60-D64 Aplastic and other anaemias	Chapter III Diseases of the blood and blood-forming organs and certain disorders involving the immune mechanism	Class 5 - Public	Hematologic & immune
ebv_q30_0.0018	41202#K80#K80 Cholelithiasis	0.116461	0.0244068	2.42e-06	0.5	19309	20297	binary	41202#K80#Cholelithiasis	Chapter XI Diseases of the digestive system	Class 5 - Public	Gastrointestinal
ebv_q30_0.0018	Union#K64#K64 Haemorrhoids and perianal venous thrombosis	0.0767428	0.016232	2.47e-06	0.5	61566	19571	binary	Union#K64#Haemorrhoids and perianal venous thrombosis	Chapter XI Diseases of the digestive system	Class 5 - Public	Gastrointestinal
ebv_q30_0.0018	Union#I743#I74.3 Embolism and thrombosis of arteries of the lower extremities	0.420778	0.0853174	2.54e-06	0.5	1112	9685	binary	Union#I743#Embolism and thrombosis of arteries of lower extremities	Chapter IX Diseases of the circulatory system	Class 5 - Public	Circulatory
ebv_q30_0.0018	41202#BlockA30-A49#A30-A49 Other bacterial diseases	0.154003	0.0321715	2.59e-06	0.5	9566	34195	binary	41202#Block A30-A49#A30-A49 Other bacterial diseases	Chapter I Certain infectious and parasitic diseases	Class 5 - Public	Infectious
ebv_q30_0.0018	Union#C81#C81 Hodgkin's disease	0.515241	0.103284	2.61e-06	0.5	721	22234	binary	Union#C81#Hodgkin lymphoma	Chapter II Neoplasms	Class 5 - Public	Neoplasms
ebv_q30_0.0018	130231	0.142135	0.0297551	2.64e-06	0.5	11469	36320	binary	130231#Source of report of B37 (Candidiasis)	Chapter I Certain infectious and parasitic diseases	Class 5 - Public	Infectious
ebv_q30_0.0018	131437	0.078264	0.0165384	2.66e-06	0.5	43817	37917	binary	131437#Source of report of J06 (Acute upper respiratory infections of multiple and unspecified sites)	Chapter X Diseases of the respiratory system	Class 5 - Public	Respiratory
ebv_q30_0.0018	41202#BlockM80-M85#M80-M85 Disorders of bone density and structure	0.195824	0.0408573	2.81e-06	0.5	5843	20748	binary	41202#Block M80-M85#M80-M85 Disorders of bone density and structure	Chapter XIII Diseases of the musculoskeletal system and connective tissue	Class 5 - Public	Musculoskeletal
ebv_q30_0.0018	Union#J11#J11 Influenza| virus not identified	0.163522	0.0342596	2.83e-06	0.5	9264	18599	binary	Union#J11#Influenza virus not identified	Chapter X Diseases of the respiratory system	Class 5 - Public	Respiratory
ebv_q30_0.0018	131593	0.158955	0.033409	3.02e-06	0.5	8905	30822	binary	131593#Source of report of K26 (Duodenal ulcer)	Chapter XI Diseases of the digestive system	Class 5 - Public	Gastrointestinal
ebv_q30_0.0018	Union#B86#B86 Scabies	0.320124	0.0659579	3.05e-06	0.5	2104	25510	binary	Union#B86#Scabies	Chapter I Certain infectious and parasitic diseases	Class 5 - Public	Infectious
ebv_q30_0.0018	131701	0.145575	0.030667	3.11e-06	0.5	10970	42016	binary	131701#Source of report of L02 (Cutaneous abscess furuncle and carbuncle)	Chapter XII Diseases of the skin and subcutaneous tissue	Class 5 - Public	Dermatologic
ebv_q30_0.0018	41202#R103#R10.3 Pain localised to other parts of lower abdomen	0.170221	0.0357735	3.12e-06	0.5	8243	21994	binary	41202#R103#Pain localized to other parts of lower abdomen	Chapter XVIII Symptoms signs and abnormal clinical and laboratory findings not elsewhere classified	Class 5 - Public	Abnormal labs
ebv_q30_0.0018	131311	0.262779	0.0547302	3.27e-06	0.5	2912	37446	binary	131311#Source of report of I27 (Other pulmonary heart diseases)	Chapter IX Diseases of the circulatory system	Class 5 - Public	Circulatory
ebv_q30_0.0018	Union#R194#R19.4 Change in bowel habit	0.123434	0.026339	3.38e-06	0.5	20335	9070	binary	Union#R194#Change in bowel habit	Chapter XVIII Symptoms signs and abnormal clinical and laboratory findings not elsewhere classified	Class 5 - Public	Abnormal labs
ebv_q30_0.0018	41202#I702#I70.2 Atherosclerosis of arteries of the extremities	0.390269	0.0802762	3.38e-06	0.5	1260	18746	binary	41202#I702#Atherosclerosis of arteries of extremities	Chapter IX Diseases of the circulatory system	Class 5 - Public	Circulatory
ebv_q30_0.0018	131367	0.151762	0.0320966	3.39e-06	0.5	9544	33152	binary	131367#Source of report of I63 (Cerebral infarction)	Chapter IX Diseases of the circulatory system	Class 5 - Public	Circulatory
ebv_q30_0.0018	40002#BlockR50-R69#R50-R69 General symptoms and signs	0.279511	0.0582256	3.39e-06	0.5	2508	34036	binary	40002#Block R50-R69#R50-R69 General symptoms and signs	Chapter XVIII Symptoms signs and abnormal clinical and laboratory findings not elsewhere classified	Class 5 - Public	Abnormal labs
ebv_q30_0.0018	Union#I839#I83.9 Varicose veins of lower extremities without ulcer or inflammation	0.130625	0.0277523	3.4e-06	0.5	14759	17046	binary	Union#I839#Varicose veins of lower extremities without ulcer or inflammation	Chapter IX Diseases of the circulatory system	Class 5 - Public	Circulatory
ebv_q30_0.0018	41202#M48#M48 Other spondylopathies	0.209751	0.044059	3.43e-06	0.5	4851	29800	binary	41202#M48#Other spondylopathies	Chapter XIII Diseases of the musculoskeletal system and connective tissue	Class 5 - Public	Musculoskeletal
ebv_q30_0.0018	Union#K625#K62.5 Haemorrhage of anus and rectum	0.124425	0.0264709	3.45e-06	0.5	16903	15793	binary	Union#K625#Haemorrhage of anus and rectum	Chapter XI Diseases of the digestive system	Class 5 - Public	Gastrointestinal
ebv_q30_0.0018	Union#I639#I63.9 Cerebral infarction| unspecified	0.199267	0.0420794	3.5e-06	0.5	5767	11922	binary	Union#I639#Cerebral infarction unspecified	Chapter IX Diseases of the circulatory system	Class 5 - Public	Circulatory
ebv_q30_0.0018	40001#I25#I25 Chronic ischaemic heart disease	0.282219	0.0588493	3.52e-06	0.5	2541	24126	binary	40001#I25#Chronic ischaemic heart disease	Chapter IX Diseases of the circulatory system	Class 5 - Public	Circulatory
ebv_q30_0.0018	Union#M80#M80 Osteoporosis with pathological fracture	0.298168	0.0622118	3.54e-06	0.5	2338	9854	binary	Union#M80#Osteoporosis with pathological fracture	Chapter XIII Diseases of the musculoskeletal system and connective tissue	Class 5 - Public	Musculoskeletal
ebv_q30_0.0018	Union#B370#B37.0 Candidal stomatitis	0.255871	0.0535998	3.67e-06	0.5	3186	27148	binary	Union#B370#Candidal stomatitis	Chapter I Certain infectious and parasitic diseases	Class 5 - Public	Infectious
ebv_q30_0.0018	Union#B00#B00 Herpesviral [herpes simplex] infections	0.225327	0.0474508	3.84e-06	0.5	4393	21913	binary	Union#B00#Herpesviral [herpes simplex] infections	Chapter I Certain infectious and parasitic diseases	Class 5 - Public	Infectious
ebv_q30_0.0018	Union#Block I26-I28#I26-I28 Pulmonary heart disease and diseases of pulmonary circulation	0.144398	0.0308675	3.95e-06	0.5	11832	14163	binary	Union#Block I26-I28#I26-I28 Pulmonary heart disease and diseases of pulmonary circulation	Chapter IX Diseases of the circulatory system	Class 5 - Public	Circulatory
ebv_q30_0.0018	41202#BlockJ90-J94#J90-J94 Other diseases of pleura	0.231942	0.0489151	4e-06	0.5	3869	29525	binary	41202#Block J90-J94#J90-J94 Other diseases of pleura	Chapter X Diseases of the respiratory system	Class 5 - Public	Respiratory
ebv_q30_0.0018	41202#N390#N39.0 Urinary tract infection| site not specified	0.127592	0.0272992	4.09e-06	0.5	13822	32057	binary	41202#N390#Urinary tract infection site not specified	Chapter XIV Diseases of the genitourinary system	Class 5 - Public	Genitourinary
ebv_q30_0.0018	Union#M051#M05.1 Rheumatoid lung disease	1.18761	0.232592	4.24e-06	0.5	92	13727	binary	Union#M051#Rheumatoid lung disease	Chapter XIII Diseases of the musculoskeletal system and connective tissue	Class 5 - Public	Musculoskeletal
ebv_q30_0.0018	41202#K590#K59.0 Constipation	0.164972	0.0351923	4.24e-06	0.5	8287	21407	binary	41202#K590#Constipation	Chapter XI Diseases of the digestive system	Class 5 - Public	Gastrointestinal
ebv_q30_0.0018	Union#E11#E11 Non-insulin-dependent diabetes mellitus	0.0867564	0.0188051	4.56e-06	0.5	37710	20964	binary	Union#E11#Type 2 diabetes mellitus	Chapter IV Endocrine nutritional and metabolic diseases	Class 5 - Public	Endocrine & metabolic
ebv_q30_0.0018	Union#I85#I85 Oesophageal varices	0.397724	0.082883	4.59e-06	0.5	1218	10630	binary	Union#I85#Oesophageal varices	Chapter IX Diseases of the circulatory system	Class 5 - Public	Circulatory
ebv_q30_0.0018	Union#I48#I48 Atrial fibrillation and flutter	0.0958118	0.0208329	4.62e-06	0.5	37924	15171	binary	Union#I48#Atrial fibrillation and flutter	Chapter IX Diseases of the circulatory system	Class 5 - Public	Circulatory
ebv_q30_0.0018	Union#M512#M51.2 Other specified intervertebral disk displacement	0.216742	0.0461246	4.63e-06	0.5	4832	13101	binary	Union#M512#Other specified intervertebral disc displacement	Chapter XIII Diseases of the musculoskeletal system and connective tissue	Class 5 - Public	Musculoskeletal
ebv_q30_0.0018	Union#G81#G81 Hemiplegia	0.218524	0.0464839	4.63e-06	0.5	4323	24281	binary	Union#G81#Hemiplegia	Chapter VI Diseases of the nervous system	Class 5 - Public	Nervous system
ebv_q30_0.0018	Union#I74#I74 Arterial embolism and thrombosis	0.313203	0.0660512	4.72e-06	0.5	2049	10422	binary	Union#I74#Arterial embolism and thrombosis	Chapter IX Diseases of the circulatory system	Class 5 - Public	Circulatory
ebv_q30_0.0018	130763	0.534635	0.109961	4.73e-06	0.5	601	37609	binary	130763#Source of report of E46 (Unspecified protein-energy malnutrition)	Chapter IV Endocrine nutritional and metabolic diseases	Class 5 - Public	Endocrine & metabolic
ebv_q30_0.0018	41202#BlockH00-H06#H00-H06 Disorders of eyelid| lacrimal system and orbit	0.130168	0.0280592	4.88e-06	0.5	13106	34114	binary	41202#Block H00-H06#H00-H06 Disorders of eyelid lacrimal system and orbit	Chapter VII Diseases of the eye and adnexa	Class 5 - Public	Ophthalmic
ebv_q30_0.0018	40002#BlockC76-C80#C76-C80 Malignant neoplasms of ill-defined| secondary and unspecified sites	0.245431	0.0521813	4.9e-06	0.5	3294	27383	binary	40002#Block C76-C80#C76-C80 Malignant neoplasms of ill-defined secondary and unspecified sites	Chapter II Neoplasms	Class 5 - Public	Neoplasms
ebv_q30_0.0018	130827	0.138865	0.0299265	4.98e-06	0.5	11053	38251	binary	130827#Source of report of E86 (Volume depletion)	Chapter IV Endocrine nutritional and metabolic diseases	Class 5 - Public	Endocrine & metabolic
ebv_q30_0.0018	40002#J180#J18.0 Bronchopneumonia| unspecified	0.370593	0.0778496	5.14e-06	0.5	1326	29813	binary	40002#J180#Bronchopneumonia unspecified	Chapter X Diseases of the respiratory system	Class 5 - Public	Respiratory
ebv_q30_0.0018	Union#E114#E11.4 With neurological complications	0.383992	0.0805805	5.21e-06	0.5	1285	14926	binary	Union#E114#Type 2 diabetes mellitus With neurological complications	Chapter IV Endocrine nutritional and metabolic diseases	Class 5 - Public	Endocrine & metabolic
ebv_q30_0.0018	Union#K83#K83 Other diseases of biliary tract	0.201762	0.04329	5.25e-06	0.5	5363	15012	binary	Union#K83#Other diseases of biliary tract	Chapter XI Diseases of the digestive system	Class 5 - Public	Gastrointestinal
ebv_q30_0.0018	Union#B182#B18.2 Chronic viral hepatitis C	0.665381	0.135581	5.34e-06	0.5	393	18314	binary	Union#B182#Chronic viral hepatitis C	Chapter I Certain infectious and parasitic diseases	Class 5 - Public	Infectious
ebv_q30_0.0018	Union#D730#D73.0 Hyposplenism	0.481306	0.100075	5.43e-06	0.5	774	29532	binary	Union#D730#Hyposplenism	Chapter III Diseases of the blood and blood-forming organs and certain disorders involving the immune mechanism	Class 5 - Public	Hematologic & immune
ebv_q30_0.0018	Union#I10#I10 Essential (primary) hypertension	0.0569868	0.0126057	6.03e-06	0.5	178211	31844	binary	Union#I10#Essential (primary) hypertension	Chapter IX Diseases of the circulatory system	Class 5 - Public	Circulatory
ebv_q30_0.0018	41202#BlockM20-M25#M20-M25 Other joint disorders	0.0781439	0.0171429	6.03e-06	0.5	42252	30597	binary	41202#Block M20-M25#M20-M25 Other joint disorders	Chapter XIII Diseases of the musculoskeletal system and connective tissue	Class 5 - Public	Musculoskeletal
ebv_q30_0.0018	40011#8000#Neoplasm	0.246162	0.052898	6.24e-06	0.5	3174	38854	binary	40011#8000#Neoplasm	Chapter II Neoplasms	Class 5 - Public	Neoplasms
ebv_q30_0.0018	Union#R298#R29.8 Other and unspecified symptoms and signs involving the nervous and musculoskeletal systems	0.232865	0.0503141	6.28e-06	0.5	4155	6018	binary	Union#R298#Other and unspecified symptoms and signs involving the nervous and musculoskeletal systems	Chapter XVIII Symptoms signs and abnormal clinical and laboratory findings not elsewhere classified	Class 5 - Public	Abnormal labs
ebv_q30_0.0018	Union#I517#I51.7 Cardiomegaly	0.15426	0.0336702	6.28e-06	0.5	9916	12105	binary	Union#I517#Cardiomegaly	Chapter IX Diseases of the circulatory system	Class 5 - Public	Circulatory
ebv_q30_0.0018	40001#BlockK70-K77#K70-K77 Diseases of liver	0.534068	0.111283	6.37e-06	0.5	601	28005	binary	40001#Block K70-K77#K70-K77 Diseases of liver	Chapter XI Diseases of the digestive system	Class 5 - Public	Gastrointestinal
ebv_q30_0.0018	132033	0.0923664	0.020336	6.83e-06	0.5	26296	40012	binary	132033#Source of report of N18 (Chronic kidney disease)	Chapter XIV Diseases of the genitourinary system	Class 5 - Public	Genitourinary
ebv_q30_0.0018	131583	0.112356	0.0246829	7.01e-06	0.5	17304	38326	binary	131583#Source of report of K20 (Oesophagitis)	Chapter XI Diseases of the digestive system	Class 5 - Public	Gastrointestinal
ebv_q30_0.0018	Union#C771#C77.1 Intrathoracic lymph nodes	0.275235	0.0592919	7.03e-06	0.5	2525	22692	binary	Union#C771#Secondary and unspecified malignant neoplasm: Intrathoracic lymph nodes	Chapter II Neoplasms	Class 5 - Public	Neoplasms
ebv_q30_0.0018	41202#K635#K63.5 Polyp of colon	0.110282	0.0243408	7.47e-06	0.5	19454	20710	binary	41202#K635#Polyp of colon	Chapter XI Diseases of the digestive system	Class 5 - Public	Gastrointestinal
ebv_q30_0.0018	20002#1226#hypothyroidism|myxoedema	0.106622	0.0235428	7.47e-06	0.5	20261	22762	binary	20002#1226#hypothyroidism|myxoedema	Chapter IV Endocrine nutritional and metabolic diseases	Class 5 - Public	Endocrine & metabolic
ebv_q30_0.0018	Union#E538#E53.8 Deficiency of other specified B group vitamins	0.240763	0.052237	7.49e-06	0.5	3415	21451	binary	Union#E538#Deficiency of other specified B group vitamins	Chapter IV Endocrine nutritional and metabolic diseases	Class 5 - Public	Endocrine & metabolic
ebv_q30_0.0018	41202#ChapterVII#Chapter VII Diseases of the eye and adnexa	0.0604357	0.01344	7.53e-06	0.5	74969	40607	binary	41202#Chapter VII#Chapter VII Diseases of the eye and adnexa	Chapter VII Diseases of the eye and adnexa	Class 5 - Public	Ophthalmic
ebv_q30_0.0018	Union#M1999#M19.99 Arthrosis| unspecified (Site unspecified)	0.167746	0.0368391	7.58e-06	0.5	7996	11899	binary	Union#M1999#Arthrosis unspecified Site unspecified	Chapter XIII Diseases of the musculoskeletal system and connective tissue	Class 5 - Public	Musculoskeletal
ebv_q30_0.0018	Union#R35#R35 Polyuria	0.199753	0.0439091	8.01e-06	0.5	6019	5436	binary	Union#R35#Polyuria	Chapter XVIII Symptoms signs and abnormal clinical and laboratory findings not elsewhere classified	Class 5 - Public	Abnormal labs
ebv_q30_0.0018	Union#J990#J99.0 Rheumatoid lung disease	1.16906	0.235743	8.11e-06	0.5	91	18956	binary	Union#J990#Rheumatoid lung disease	Chapter X Diseases of the respiratory system	Class 5 - Public	Respiratory
ebv_q30_0.0018	Union#A16#A16 Respiratory tuberculosis| not confirmed bacteriologically or histologically	0.564299	0.118671	8.16e-06	0.5	517	22099	binary	Union#A16#Respiratory tuberculosis not confirmed bacteriologically or histologically	Chapter I Certain infectious and parasitic diseases	Class 5 - Public	Infectious
ebv_q30_0.0018	Union#R52#R52 Pain| not elsewhere classified	0.279454	0.0609455	8.97e-06	0.5	2673	6849	binary	Union#R52#Pain not elsewhere classified	Chapter XVIII Symptoms signs and abnormal clinical and laboratory findings not elsewhere classified	Class 5 - Public	Abnormal labs
ebv_q30_0.0018	Union#R590#R59.0 Localised enlarged lymph nodes	0.232115	0.0510468	9.08e-06	0.5	4070	5735	binary	Union#R590#Localized enlarged lymph nodes	Chapter XVIII Symptoms signs and abnormal clinical and laboratory findings not elsewhere classified	Class 5 - Public	Abnormal labs
ebv_q30_0.0018	Union#M20#M20 Acquired deformities of fingers and toes	0.11847	0.0264592	9.11e-06	0.5	18913	10421	binary	Union#M20#Acquired deformities of fingers and toes	Chapter XIII Diseases of the musculoskeletal system and connective tissue	Class 5 - Public	Musculoskeletal
ebv_q30_0.0018	41202#I219#I21.9 Acute myocardial infarction| unspecified	0.220622	0.0484731	9.23e-06	0.5	4060	19281	binary	41202#I219#Acute myocardial infarction unspecified	Chapter IX Diseases of the circulatory system	Class 5 - Public	Circulatory
ebv_q30_0.0018	41202#I73#I73 Other peripheral vascular diseases	0.37098	0.0801971	9.5e-06	0.5	1291	20550	binary	41202#I73#Other peripheral vascular diseases	Chapter IX Diseases of the circulatory system	Class 5 - Public	Circulatory
ebv_q30_0.0018	41202#I200#I20.0 Unstable angina	0.19264	0.0425521	9.59e-06	0.5	5366	21846	binary	41202#I200#Unstable angina	Chapter IX Diseases of the circulatory system	Class 5 - Public	Circulatory
ebv_q30_0.0018	Union#C819#C81.9 Hodgkin's disease| unspecified	0.584765	0.123663	9.69e-06	0.5	477	22315	binary	Union#C819#Hodgkin lymphoma unspecified	Chapter II Neoplasms	Class 5 - Public	Neoplasms
ebv_q30_0.0018	Union#I652#I65.2 Occlusion and stenosis of carotid artery	0.275434	0.0604391	9.76e-06	0.5	2506	10707	binary	Union#I652#Occlusion and stenosis of carotid artery	Chapter IX Diseases of the circulatory system	Class 5 - Public	Circulatory
ebv_q30_0.0018	Union#Block G60-G64#G60-G64 Polyneuropathies and other disorders of the peripheral nervous system	0.186873	0.0413844	1e-05	0.5	5666	24248	binary	Union#Block G60-G64#G60-G64 Polyneuropathies and other disorders of the peripheral nervous system	Chapter VI Diseases of the nervous system	Class 5 - Public	Nervous system
ebv_q30_0.0018	41202#I601#I60.1 Subarachnoid haemorrhage from middle cerebral artery	0.986515	0.202502	1e-05	0.5	138	24758	binary	41202#I601#Subarachnoid haemorrhage from middle cerebral artery	Chapter IX Diseases of the circulatory system	Class 5 - Public	Circulatory
ebv_q30_0.0018	Union#I802#I80.2 Phlebitis and thrombophlebitis of other deep vessels of lower extremities	0.132006	0.0295646	1.05e-05	0.5	12842	16329	binary	Union#I802#Phlebitis and thrombophlebitis of other deep vessels of lower extremities	Chapter IX Diseases of the circulatory system	Class 5 - Public	Circulatory
ebv_q30_0.0018	40001#J441#J44.1 Chronic obstructive pulmonary disease with acute exacerbation| unspecified	0.866265	0.180455	1.07e-05	0.5	177	41770	binary	40001#J441#Chronic obstructive pulmonary disease with acute exacerbation unspecified	Chapter X Diseases of the respiratory system	Class 5 - Public	Respiratory
ebv_q30_0.0018	41202#ChapterVI#Chapter VI Diseases of the nervous system	0.0772936	0.0174212	1.08e-05	0.5	37839	42176	binary	41202#Chapter VI#Chapter VI Diseases of the nervous system	Chapter VI Diseases of the nervous system	Class 5 - Public	Nervous system
ebv_q30_0.0018	Union#K221#K22.1 Ulcer of oesophagus	0.170452	0.0380781	1.1e-05	0.5	7427	11487	binary	Union#K221#Ulcer of oesophagus	Chapter XI Diseases of the digestive system	Class 5 - Public	Gastrointestinal
ebv_q30_0.0018	2257	0.0487676	0.0110952	1.12e-05	0.5	161630	36873	binary	2257#Hearing difficulty/problems with background noise	Chapter VIII Diseases of the ear and mastoid process	Class 5 - Public	Ear
ebv_q30_0.0018	40002#ChapterIV#Chapter IV Endocrine| nutritional and metabolic diseases	0.226648	0.0502456	1.13e-05	0.5	3568	29800	binary	40002#Chapter IV#Chapter IV Endocrine nutritional and metabolic diseases	Chapter IV Endocrine nutritional and metabolic diseases	Class 5 - Public	Endocrine & metabolic
ebv_q30_0.0018	Union#I80#I80 Phlebitis and thrombophlebitis	0.114892	0.0258929	1.13e-05	0.5	17605	17073	binary	Union#I80#Phlebitis and thrombophlebitis	Chapter IX Diseases of the circulatory system	Class 5 - Public	Circulatory
ebv_q30_0.0018	Union#L024#L02.4 Cutaneous abscess| furuncle and carbuncle of limb	0.332421	0.0727569	1.14e-05	0.5	1680	20437	binary	Union#L024#Cutaneous abscess furuncle and carbuncle of limb	Chapter XII Diseases of the skin and subcutaneous tissue	Class 5 - Public	Dermatologic
ebv_q30_0.0018	130661	0.168948	0.0377352	1.15e-05	0.5	6808	40887	binary	130661#Source of report of D70 (Agranulocytosis)	Chapter III Diseases of the blood and blood-forming organs and certain disorders involving the immune mechanism	Class 5 - Public	Hematologic & immune
ebv_q30_0.0018	Union#G819#G81.9 Hemiplegia| unspecified	0.214055	0.0476199	1.17e-05	0.5	4108	24221	binary	Union#G819#Hemiplegia unspecified	Chapter VI Diseases of the nervous system	Class 5 - Public	Nervous system
ebv_q30_0.0018	Union#J961#J96.1 Chronic respiratory failure	0.517047	0.111259	1.19e-05	0.5	615	17101	binary	Union#J961#Chronic respiratory failure	Chapter X Diseases of the respiratory system	Class 5 - Public	Respiratory
ebv_q30_0.0018	Union#Block I05-I09#I05-I09 Chronic rheumatic heart diseases	0.15077	0.0339507	1.19e-05	0.5	9610	13489	binary	Union#Block I05-I09#I05-I09 Chronic rheumatic heart diseases	Chapter IX Diseases of the circulatory system	Class 5 - Public	Circulatory
ebv_q30_0.0018	Union#Block C81-C96#C81-C96 Malignant neoplasms| stated or presumed to be primary| of lymphoid| haematopoietic and related tissue	0.156867	0.0352117	1.21e-05	0.5	8120	22351	binary	Union#Block C81-C96#C81-C96 Malignant neoplasms stated or presumed to be primary of lymphoid haematopoietic and related tissue	Chapter II Neoplasms	Class 5 - Public	Neoplasms
ebv_q30_0.0018	Union#I601#I60.1 Subarachnoid haemorrhage from middle cerebral artery	0.956672	0.198809	1.24e-05	0.5	147	13842	binary	Union#I601#Subarachnoid haemorrhage from middle cerebral artery	Chapter IX Diseases of the circulatory system	Class 5 - Public	Circulatory
ebv_q30_0.0018	40002#N189#N18.9 Chronic renal failure| unspecified	0.399475	0.0873209	1.25e-05	0.5	1014	30631	binary	40002#N189#Chronic kidney disease unspecified	Chapter XIV Diseases of the genitourinary system	Class 5 - Public	Genitourinary
ebv_q30_0.0018	Union#M201#M20.1 Hallux valgus (acquired)	0.160514	0.0361805	1.25e-05	0.5	8806	8530	binary	Union#M201#Hallux valgus (acquired)	Chapter XIII Diseases of the musculoskeletal system and connective tissue	Class 5 - Public	Musculoskeletal
ebv_q30_0.0018	131671	0.120067	0.0271255	1.28e-05	0.5	14191	39730	binary	131671#Source of report of K76 (Other diseases of liver)	Chapter XI Diseases of the digestive system	Class 5 - Public	Gastrointestinal
ebv_q30_0.0018	40006#BlockC81-C96#C81-C96 Malignant neoplasms| stated or presumed to be primary| of lymphoid| haematopoietic and related tissue	0.17393	0.0390728	1.29e-05	0.5	6365	26425	binary	40006#Block C81-C96#C81-C96 Malignant neoplasms stated or presumed to be primary of lymphoid haematopoietic and related tissue	Chapter II Neoplasms	Class 5 - Public	Neoplasms
ebv_q30_0.0018	41202#BlockN17-N19#N17-N19 Renal failure	0.190576	0.0428335	1.36e-05	0.5	5163	27179	binary	41202#Block N17-N19#N17-N19 Renal failure	Chapter XIV Diseases of the genitourinary system	Class 5 - Public	Genitourinary
ebv_q30_0.0018	131103	0.206296	0.0462778	1.37e-05	0.5	4323	35467	binary	131103#Source of report of G81 (Hemiplegia)	Chapter VI Diseases of the nervous system	Class 5 - Public	Nervous system
ebv_q30_0.0018	Union#Block M40-M43#M40-M43 Deforming dorsopathies	0.167144	0.0377983	1.38e-05	0.5	7511	11270	binary	Union#Block M40-M43#M40-M43 Deforming dorsopathies	Chapter XIII Diseases of the musculoskeletal system and connective tissue	Class 5 - Public	Musculoskeletal
ebv_q30_0.0018	Union#M8098#M80.98 Unspecified osteoporosis with pathological fracture (Other)	0.392904	0.0865564	1.4e-05	0.5	1095	9704	binary	Union#M8098#Unspecified osteoporosis with pathological fracture Other	Chapter XIII Diseases of the musculoskeletal system and connective tissue	Class 5 - Public	Musculoskeletal
ebv_q30_0.0018	Union#H918#H91.8 Other specified hearing loss	0.0518387	0.0119641	1.46e-05	0.5	161677	31716	binary	Union#H918#Other specified hearing loss	Chapter VIII Diseases of the ear and mastoid process	Class 5 - Public	Ear
ebv_q30_0.0018	Union#L30#L30 Other dermatitis	0.074412	0.01709	1.53e-05	0.5	43301	28677	binary	Union#L30#Other dermatitis	Chapter XII Diseases of the skin and subcutaneous tissue	Class 5 - Public	Dermatologic
ebv_q30_0.0018	41202#K59#K59 Other functional intestinal disorders	0.150311	0.0342435	1.6e-05	0.5	8887	21364	binary	41202#K59#Other functional intestinal disorders	Chapter XI Diseases of the digestive system	Class 5 - Public	Gastrointestinal
ebv_q30_0.0018	Union#M7966#M79.66 Pain in limb (Lower leg)	0.188988	0.0429001	1.62e-05	0.5	5653	12905	binary	Union#M7966#Pain in limb Lower leg	Chapter XIII Diseases of the musculoskeletal system and connective tissue	Class 5 - Public	Musculoskeletal
ebv_q30_0.0018	131459	0.197966	0.0448243	1.63e-05	0.5	4768	39548	binary	131459#Source of report of J20 (Acute bronchitis)	Chapter X Diseases of the respiratory system	Class 5 - Public	Respiratory
ebv_q30_0.0018	40002#BlockC30-C39#C30-C39 Malignant neoplasms of respiratory and intrathoracic organs	0.687473	0.148414	1.66e-05	0.5	292	21877	binary	40002#Block C30-C39#C30-C39 Malignant neoplasms of respiratory and intrathoracic organs	Chapter II Neoplasms	Class 5 - Public	Neoplasms
ebv_q30_0.0018	41202#D508#D50.8 Other iron deficiency anaemias	0.244933	0.0552109	1.66e-05	0.5	2987	38808	binary	41202#D508#Other iron deficiency anaemias	Chapter III Diseases of the blood and blood-forming organs and certain disorders involving the immune mechanism	Class 5 - Public	Hematologic & immune
ebv_q30_0.0018	40002#BlockE10-E14#E10-E14 Diabetes mellitus	0.2426	0.0547764	1.68e-05	0.5	2966	28744	binary	40002#Block E10-E14#E10-E14 Diabetes mellitus	Chapter IV Endocrine nutritional and metabolic diseases	Class 5 - Public	Endocrine & metabolic
ebv_q30_0.0018	40011#5#(9590-9999) Hematologic (Leukemias| Lymphomas and related disorders)	0.1591	0.0363672	1.77e-05	0.5	7366	35542	binary	40011#5#(9590-9999) Hematologic (Leukemias| Lymphomas and related disorders)	Chapter II Neoplasms	Class 5 - Public	Neoplasms
ebv_q30_0.0018	41202#M51#M51 Other intervertebral disk disorders	0.14939	0.0341971	1.78e-05	0.5	8923	27896	binary	41202#M51#Other intervertebral disc disorders	Chapter XIII Diseases of the musculoskeletal system and connective tissue	Class 5 - Public	Musculoskeletal
ebv_q30_0.0018	Union#I82#I82 Other venous embolism and thrombosis	0.131495	0.030235	1.79e-05	0.5	12085	17321	binary	Union#I82#Other venous embolism and thrombosis	Chapter IX Diseases of the circulatory system	Class 5 - Public	Circulatory
ebv_q30_0.0018	Union#M4806#M48.06 Spinal stenosis (Lumbar region)	0.180189	0.0411847	1.79e-05	0.5	6100	13641	binary	Union#M4806#Spinal stenosis Lumbar region	Chapter XIII Diseases of the musculoskeletal system and connective tissue	Class 5 - Public	Musculoskeletal
ebv_q30_0.0018	41202#K921#K92.1 Melaena	0.262928	0.0594336	1.81e-05	0.5	2615	17924	binary	41202#K921#Melaena	Chapter XI Diseases of the digestive system	Class 5 - Public	Gastrointestinal
ebv_q30_0.0018	Union#A08#A08 Viral and other specified intestinal infections	0.19687	0.0449565	1.91e-05	0.5	4888	27315	binary	Union#A08#Viral and other specified intestinal infections	Chapter I Certain infectious and parasitic diseases	Class 5 - Public	Infectious
ebv_q30_0.0018	Union#Chapter VIII#Chapter VIII Diseases of the ear and mastoid process	0.0964001	0.022365	1.92e-05	0.5	24274	18423	binary	Union#Chapter VIII#Chapter VIII Diseases of the ear and mastoid process	Chapter VIII Diseases of the ear and mastoid process	Class 5 - Public	Ear
ebv_q30_0.0018	40002#C79#C79 Secondary malignant neoplasm of other sites	0.299725	0.0677132	1.94e-05	0.5	1861	27796	binary	40002#C79#Secondary malignant neoplasm of other and unspecified sites	Chapter II Neoplasms	Class 5 - Public	Neoplasms
ebv_q30_0.0018	Union#M431#M43.1 Spondylolisthesis	0.245202	0.0558344	1.95e-05	0.5	3093	10607	binary	Union#M431#Spondylolisthesis	Chapter XIII Diseases of the musculoskeletal system and connective tissue	Class 5 - Public	Musculoskeletal
ebv_q30_0.0018	41202#D649#D64.9 Anaemia| unspecified	0.141212	0.0325118	1.95e-05	0.5	9427	41608	binary	41202#D649#Anaemia unspecified	Chapter III Diseases of the blood and blood-forming organs and certain disorders involving the immune mechanism	Class 5 - Public	Hematologic & immune
ebv_q30_0.0018	41202#BlockJ30-J39#J30-J39 Other diseases of upper respiratory tract	0.113565	0.0262686	1.99e-05	0.5	15979	31468	binary	41202#Block J30-J39#J30-J39 Other diseases of upper respiratory tract	Chapter X Diseases of the respiratory system	Class 5 - Public	Respiratory
ebv_q30_0.0018	Union#K75#K75 Other inflammatory liver diseases	0.218167	0.0499227	2.06e-05	0.5	4049	13221	binary	Union#K75#Other inflammatory liver diseases	Chapter XI Diseases of the digestive system	Class 5 - Public	Gastrointestinal
ebv_q30_0.0018	Union#M059#M05.9 Seropositive rheumatoid arthritis| unspecified	0.396308	0.0889244	2.08e-05	0.5	1059	10031	binary	Union#M059#Seropositive rheumatoid arthritis unspecified	Chapter XIII Diseases of the musculoskeletal system and connective tissue	Class 5 - Public	Musculoskeletal
ebv_q30_0.0018	Union#J939#J93.9 Pneumothorax| unspecified	0.318904	0.0721514	2.09e-05	0.5	1708	14704	binary	Union#J939#Pneumothorax unspecified	Chapter X Diseases of the respiratory system	Class 5 - Public	Respiratory
ebv_q30_0.0018	41202#R51#R51 Headache	0.157466	0.0363556	2.14e-05	0.5	7995	22770	binary	41202#R51#Headache	Chapter XVIII Symptoms signs and abnormal clinical and laboratory findings not elsewhere classified	Class 5 - Public	Abnormal labs
ebv_q30_0.0018	Union#Z870#Z87.0 Personal history of diseases of the respiratory system	0.189022	0.0435716	2.18e-05	0.5	5501	12837	binary	Union#Z870#Personal history of diseases of the respiratory system	Chapter XXI Factors influencing health status and contact with health services	Class 5 - Public	Health status factors
ebv_q30_0.0018	41202#ChapterXII#Chapter XII Diseases of the skin and subcutaneous tissue	0.066882	0.0156545	2.19e-05	0.5	48905	41171	binary	41202#Chapter XII#Chapter XII Diseases of the skin and subcutaneous tissue	Chapter XII Diseases of the skin and subcutaneous tissue	Class 5 - Public	Dermatologic
ebv_q30_0.0018	Union#Z513#Z51.3 Blood transfusion without reported diagnosis	0.296692	0.0675306	2.21e-05	0.5	2008	12624	binary	Union#Z513#Blood transfusion (without reported diagnosis)	Chapter XXI Factors influencing health status and contact with health services	Class 5 - Public	Health status factors
ebv_q30_0.0018	20002#1224#thyroid problem (not cancer)	0.0931429	0.0217822	2.26e-05	0.5	24283	23414	binary	20002#1224#thyroid problem (not cancer)	Chapter IV Endocrine nutritional and metabolic diseases	Class 5 - Public	Endocrine & metabolic
ebv_q30_0.0018	Union#Block H65-H75#H65-H75 Diseases of middle ear and mastoid	0.197376	0.0455537	2.31e-05	0.5	4755	16750	binary	Union#Block H65-H75#H65-H75 Diseases of middle ear and mastoid	Chapter VIII Diseases of the ear and mastoid process	Class 5 - Public	Ear
ebv_q30_0.0018	40006#C32#C32 Malignant neoplasm of larynx	0.603765	0.133545	2.33e-05	0.5	387	17034	binary	40006#C32#Malignant neoplasm of larynx	Chapter II Neoplasms	Class 5 - Public	Neoplasms
ebv_q30_0.0018	130343	0.208131	0.0479684	2.34e-05	0.5	4089	41720	binary	130343#Source of report of B98 (Other specified infectious agents as the cause of diseases classified to other chapters)	Chapter I Certain infectious and parasitic diseases	Class 5 - Public	Infectious
ebv_q30_0.0018	131869	0.115028	0.0268671	2.39e-05	0.5	14314	34492	binary	131869#Source of report of M15 (Polyarthrosis)	Chapter XIII Diseases of the musculoskeletal system and connective tissue	Class 5 - Public	Musculoskeletal
ebv_q30_0.0018	131649	0.0775835	0.0182303	2.42e-05	0.5	34505	37516	binary	131649#Source of report of K63 (Other diseases of intestine)	Chapter XI Diseases of the digestive system	Class 5 - Public	Gastrointestinal
ebv_q30_0.0018	Union#I350#I35.0 Aortic (valve) stenosis	0.186118	0.0432925	2.44e-05	0.5	5493	11603	binary	Union#I350#Aortic (valve) stenosis	Chapter IX Diseases of the circulatory system	Class 5 - Public	Circulatory
ebv_q30_0.0018	130321	0.287829	0.0658396	2.45e-05	0.5	2104	40347	binary	130321#Source of report of B86 (Scabies)	Chapter I Certain infectious and parasitic diseases	Class 5 - Public	Infectious
ebv_q30_0.0018	Union#B972#B97.2 Coronavirus as the cause of diseases classified to other chapters	0.250918	0.0577146	2.46e-05	0.5	2785	20415	binary	Union#B972#Coronavirus as the cause of diseases classified to other chapters	Chapter I Certain infectious and parasitic diseases	Class 5 - Public	Infectious
ebv_q30_0.0018	131389	0.28335	0.0650532	2.55e-05	0.5	2049	29704	binary	131389#Source of report of I74 (Arterial embolism and thrombosis)	Chapter IX Diseases of the circulatory system	Class 5 - Public	Circulatory
ebv_q30_0.0018	Union#I35#I35 Nonrheumatic aortic valve disorders	0.154146	0.0361207	2.59e-05	0.5	8405	12280	binary	Union#I35#Nonrheumatic aortic valve disorders	Chapter IX Diseases of the circulatory system	Class 5 - Public	Circulatory
ebv_q30_0.0018	41202#D64#D64 Other anaemias	0.138777	0.0324782	2.64e-05	0.5	9466	41610	binary	41202#D64#Other anaemias	Chapter III Diseases of the blood and blood-forming organs and certain disorders involving the immune mechanism	Class 5 - Public	Hematologic & immune
ebv_q30_0.0018	40001#I69#I69 Sequelae of cerebrovascular disease	1.46441	0.314365	2.77e-05	0.5	43	41284	binary	40001#I69#Sequelae of cerebrovascular disease	Chapter IX Diseases of the circulatory system	Class 5 - Public	Circulatory
ebv_q30_0.0018	41202#J84#J84 Other interstitial pulmonary diseases	0.364717	0.0833687	2.79e-05	0.5	1179	28941	binary	41202#J84#Other interstitial pulmonary diseases	Chapter X Diseases of the respiratory system	Class 5 - Public	Respiratory
ebv_q30_0.0018	130217	-0.159753	0.0389852	2.84e-05	0.5	8698	41476	binary	130217#Source of report of B26 (Mumps)	Chapter I Certain infectious and parasitic diseases	Class 5 - Public	Infectious
ebv_q30_0.0018	41202#K573#K57.3 Diverticular disease of large intestine without perforation or abscess	0.0885248	0.0209723	2.85e-05	0.5	26986	25095	binary	41202#K573#Diverticular disease of large intestine without perforation or abscess	Chapter XI Diseases of the digestive system	Class 5 - Public	Gastrointestinal
ebv_q30_0.0018	Union#K61#K61 Abscess of anal and rectal regions	0.249463	0.0578761	2.87e-05	0.5	2980	10166	binary	Union#K61#Abscess of anal and rectal regions	Chapter XI Diseases of the digestive system	Class 5 - Public	Gastrointestinal
ebv_q30_0.0018	41202#BlockC81-C96#C81-C96 Malignant neoplasms| stated or presumed to be primary| of lymphoid| haematopoietic and related tissue	0.172332	0.0404018	2.92e-05	0.5	5973	24793	binary	41202#Block C81-C96#C81-C96 Malignant neoplasms stated or presumed to be primary of lymphoid haematopoietic and related tissue	Chapter II Neoplasms	Class 5 - Public	Neoplasms
ebv_q30_0.0018	41202#M480#M48.0 Spinal stenosis	0.197435	0.0461571	2.95e-05	0.5	4455	29744	binary	41202#M480#Spinal stenosis	Chapter XIII Diseases of the musculoskeletal system and connective tissue	Class 5 - Public	Musculoskeletal
ebv_q30_0.0018	4728	0.090721	0.0215898	2.97e-05	0.5	31011	13186	binary	4728#Leg pain on walking	Chapter IX Diseases of the circulatory system	Class 5 - Public	Circulatory
ebv_q30_0.0018	41202#N179#N17.9 Acute renal failure| unspecified	0.20595	0.0481538	3e-05	0.5	4000	27022	binary	41202#N179#Acute renal failure unspecified	Chapter XIV Diseases of the genitourinary system	Class 5 - Public	Genitourinary
ebv_q30_0.0018	41202#M25#M25 Other joint disorders| not elsewhere classified	0.117836	0.0278959	3.08e-05	0.5	13810	28193	binary	41202#M25#Other joint disorders not elsewhere classified	Chapter XIII Diseases of the musculoskeletal system and connective tissue	Class 5 - Public	Musculoskeletal
ebv_q30_0.0018	Union#I22#I22 Subsequent myocardial infarction	0.420823	0.0963327	3.09e-05	0.5	862	8658	binary	Union#I22#Subsequent myocardial infarction	Chapter IX Diseases of the circulatory system	Class 5 - Public	Circulatory
ebv_q30_0.0018	131407	0.366918	0.0843921	3.16e-05	0.5	1164	31132	binary	131407#Source of report of I85 (Oesophageal varices)	Chapter IX Diseases of the circulatory system	Class 5 - Public	Circulatory
ebv_q30_0.0018	Union#K13#K13 Other diseases of lip and oral mucosa	0.166174	0.0391863	3.18e-05	0.5	6973	14317	binary	Union#K13#Other diseases of lip and oral mucosa	Chapter XI Diseases of the digestive system	Class 5 - Public	Gastrointestinal
ebv_q30_0.0018	Union#M2551#M25.51 Pain in joint (Shoulder region)	0.253462	0.0592633	3.33e-05	0.5	2739	13209	binary	Union#M2551#Pain in joint Shoulder region	Chapter XIII Diseases of the musculoskeletal system and connective tissue	Class 5 - Public	Musculoskeletal
ebv_q30_0.0018	Union#B238#B23.8 HIV disease resulting in other specified conditions	1.97078	0.419365	3.34e-05	0.5	22	13367	binary	Union#B238#HIV disease resulting in other specified conditions	Chapter I Certain infectious and parasitic diseases	Class 5 - Public	Infectious
ebv_q30_0.0018	Union#R16#R16 Hepatomegaly and splenomegaly| not elsewhere classified	0.331581	0.0769641	3.34e-05	0.5	1611	4464	binary	Union#R16#Hepatomegaly and splenomegaly not elsewhere classified	Chapter XVIII Symptoms signs and abnormal clinical and laboratory findings not elsewhere classified	Class 5 - Public	Abnormal labs
ebv_q30_0.0018	130023	0.521736	0.118582	3.37e-05	0.5	517	36172	binary	130023#Source of report of A16 (Respiratory tuberculosis not confirmed bacteriologically or histologically)	Chapter I Certain infectious and parasitic diseases	Class 5 - Public	Infectious
ebv_q30_0.0018	Union#L40#L40 Psoriasis	0.11747	0.0279699	3.41e-05	0.5	14033	24228	binary	Union#L40#Psoriasis	Chapter XII Diseases of the skin and subcutaneous tissue	Class 5 - Public	Dermatologic
ebv_q30_0.0018	Union#J00#J00 Acute nasopharyngitis [common cold]	0.194811	0.0459241	3.42e-05	0.5	4832	17858	binary	Union#J00#Acute nasopharyngitis [common cold]	Chapter X Diseases of the respiratory system	Class 5 - Public	Respiratory
ebv_q30_0.0018	41202#M809#M80.9 Unspecified osteoporosis with pathological fracture	0.454468	0.104172	3.44e-05	0.5	701	19039	binary	41202#M809#Unspecified osteoporosis with pathological fracture	Chapter XIII Diseases of the musculoskeletal system and connective tissue	Class 5 - Public	Musculoskeletal
ebv_q30_0.0018	Union#D126#D12.6 Colon| unspecified	0.231576	0.0544058	3.46e-05	0.5	3108	21201	binary	Union#D126#Benign neoplasm: Colon unspecified	Chapter II Neoplasms	Class 5 - Public	Neoplasms
ebv_q30_0.0018	Union#K41#K41 Femoral hernia	0.335592	0.077898	3.46e-05	0.5	1452	11580	binary	Union#K41#Femoral hernia	Chapter XI Diseases of the digestive system	Class 5 - Public	Gastrointestinal
ebv_q30_0.0018	41202#N180#N18.0 End-stage renal disease	0.680599	0.152529	3.48e-05	0.5	290	27528	binary	41202#N180#End-stage renal disease	Chapter XIV Diseases of the genitourinary system	Class 5 - Public	Genitourinary
ebv_q30_0.0018	41202#L97#L97 Ulcer of lower limb| not elsewhere classified	0.424068	0.0975024	3.49e-05	0.5	831	27090	binary	41202#L97#Ulcer of lower limb not elsewhere classified	Chapter XII Diseases of the skin and subcutaneous tissue	Class 5 - Public	Dermatologic
ebv_q30_0.0018	Union#K805#K80.5 Calculus of bile duct without cholangitis or cholecystitis	0.204643	0.0483595	3.6e-05	0.5	4295	13123	binary	Union#K805#Calculus of bile duct without cholangitis or cholecystitis	Chapter XI Diseases of the digestive system	Class 5 - Public	Gastrointestinal
ebv_q30_0.0018	Union#Block R70-R79#R70-R79 Abnormal findings on examination of blood| without diagnosis	0.117039	0.0282319	3.65e-05	0.5	21536	6640	binary	Union#Block R70-R79#R70-R79 Abnormal findings on examination of blood without diagnosis	Chapter XVIII Symptoms signs and abnormal clinical and laboratory findings not elsewhere classified	Class 5 - Public	Abnormal labs
ebv_q30_0.0018	Union#L03#L03 Cellulitis	0.0829056	0.019924	3.66e-05	0.5	30060	25550	binary	Union#L03#Cellulitis	Chapter XII Diseases of the skin and subcutaneous tissue	Class 5 - Public	Dermatologic
ebv_q30_0.0018	41202#K85#K85 Acute pancreatitis	0.241124	0.0567442	3.68e-05	0.5	2935	20614	binary	41202#K85#Acute pancreatitis	Chapter XI Diseases of the digestive system	Class 5 - Public	Gastrointestinal
ebv_q30_0.0018	41202#BlockM15-M19#M15-M19 Arthrosis	0.065947	0.0158959	3.69e-05	0.5	50859	32155	binary	41202#Block M15-M19#M15-M19 Arthrosis	Chapter XIII Diseases of the musculoskeletal system and connective tissue	Class 5 - Public	Musculoskeletal
ebv_q30_0.0018	41202#K802#K80.2 Calculus of gallbladder without cholecystitis	0.14619	0.0348404	3.69e-05	0.5	8830	18134	binary	41202#K802#Calculus of gallbladder without cholecystitis	Chapter XI Diseases of the digestive system	Class 5 - Public	Gastrointestinal
ebv_q30_0.0018	Union#I441#I44.1 Atrioventricular block| second degree	0.323875	0.0757107	3.72e-05	0.5	1504	10458	binary	Union#I441#Atrioventricular block second degree	Chapter IX Diseases of the circulatory system	Class 5 - Public	Circulatory
ebv_q30_0.0018	41202#M80#M80 Osteoporosis with pathological fracture	0.435673	0.100525	3.73e-05	0.5	759	19248	binary	41202#M80#Osteoporosis with pathological fracture	Chapter XIII Diseases of the musculoskeletal system and connective tissue	Class 5 - Public	Musculoskeletal
ebv_q30_0.0018	Union#M063#M06.3 Rheumatoid nodule	0.776349	0.173541	3.77e-05	0.5	212	9810	binary	Union#M063#Rheumatoid nodule	Chapter XIII Diseases of the musculoskeletal system and connective tissue	Class 5 - Public	Musculoskeletal
ebv_q30_0.0018	2247	0.049985	0.0121169	3.85e-05	0.5	108964	34963	binary	2247#Hearing difficulty/problems	Chapter VIII Diseases of the ear and mastoid process	Class 5 - Public	Ear
ebv_q30_0.0018	Union#J81#J81 Pulmonary oedema	0.363174	0.0845851	3.91e-05	0.5	1190	15640	binary	Union#J81#Pulmonary oedema	Chapter X Diseases of the respiratory system	Class 5 - Public	Respiratory
ebv_q30_0.0018	131325	0.142827	0.0341818	3.97e-05	0.5	8405	32885	binary	131325#Source of report of I35 (Nonrheumatic aortic valve disorders)	Chapter IX Diseases of the circulatory system	Class 5 - Public	Circulatory
ebv_q30_0.0018	Union#K318#K31.8 Other specified diseases of stomach and duodenum	0.18412	0.0439165	4.05e-05	0.5	5344	13479	binary	Union#K318#Other specified diseases of stomach and duodenum	Chapter XI Diseases of the digestive system	Class 5 - Public	Gastrointestinal
ebv_q30_0.0018	41202#R11#R11 Nausea and vomiting	0.193058	0.0460241	4.16e-05	0.5	4657	21746	binary	41202#R11#Nausea and vomiting	Chapter XVIII Symptoms signs and abnormal clinical and laboratory findings not elsewhere classified	Class 5 - Public	Abnormal labs
ebv_q30_0.0018	Union#M4316#M43.16 Spondylolisthesis (Lumbar region)	0.283291	0.0669243	4.19e-05	0.5	2064	10041	binary	Union#M4316#Spondylolisthesis Lumbar region	Chapter XIII Diseases of the musculoskeletal system and connective tissue	Class 5 - Public	Musculoskeletal
ebv_q30_0.0018	40006#C321#C32.1 Supraglottis	1.29643	0.283263	4.22e-05	0.5	59	17503	binary	40006#C321#Malignant neoplasm: Supraglottis	Chapter II Neoplasms	Class 5 - Public	Neoplasms
ebv_q30_0.0018	41202#A41#A41 Other septicaemia	0.142343	0.0341862	4.24e-05	0.5	8516	33892	binary	41202#A41#Other sepsis	Chapter I Certain infectious and parasitic diseases	Class 5 - Public	Infectious
ebv_q30_0.0018	131301	0.409177	0.0953745	4.3e-05	0.5	862	24717	binary	131301#Source of report of I22 (Subsequent myocardial infarction)	Chapter IX Diseases of the circulatory system	Class 5 - Public	Circulatory
ebv_q30_0.0018	Union#I859#I85.9 Oesophageal varices without bleeding	0.378157	0.0884672	4.32e-05	0.5	1079	10912	binary	Union#I859#Oesophageal varices without bleeding	Chapter IX Diseases of the circulatory system	Class 5 - Public	Circulatory
ebv_q30_0.0018	Union#E831#E83.1 Disorders of iron metabolism	0.339764	0.0798764	4.43e-05	0.5	1365	17051	binary	Union#E831#Disorders of iron metabolism	Chapter IV Endocrine nutritional and metabolic diseases	Class 5 - Public	Endocrine & metabolic
ebv_q30_0.0018	Union#D069#D06.9 Cervix| unspecified	0.206573	0.0494397	4.56e-05	0.5	4306	12959	binary	Union#D069#Carcinoma in situ: Cervix unspecified	Chapter II Neoplasms	Class 5 - Public	Neoplasms
ebv_q30_0.0018	41202#N17#N17 Acute renal failure	0.200392	0.0479916	4.56e-05	0.5	4050	26964	binary	41202#N17#Acute renal failure	Chapter XIV Diseases of the genitourinary system	Class 5 - Public	Genitourinary
ebv_q30_0.0018	41202#J93#J93 Pneumothorax	0.457464	0.106385	4.59e-05	0.5	695	27387	binary	41202#J93#Pneumothorax	Chapter X Diseases of the respiratory system	Class 5 - Public	Respiratory
ebv_q30_0.0018	41202#M254#M25.4 Effusion of joint	0.346837	0.0816615	4.61e-05	0.5	1275	25403	binary	41202#M254#Effusion of joint	Chapter XIII Diseases of the musculoskeletal system and connective tissue	Class 5 - Public	Musculoskeletal
ebv_q30_0.0018	Union#M5499#M54.99 Dorsalgia| unspecified (Site unspecified)	0.256628	0.0610925	4.62e-05	0.5	2576	12458	binary	Union#M5499#Dorsalgia unspecified Site unspecified	Chapter XIII Diseases of the musculoskeletal system and connective tissue	Class 5 - Public	Musculoskeletal
ebv_q30_0.0018	Union#J15#J15 Bacterial pneumonia| not elsewhere classified	0.331382	0.078193	4.64e-05	0.5	1446	14512	binary	Union#J15#Bacterial pneumonia not elsewhere classified	Chapter X Diseases of the respiratory system	Class 5 - Public	Respiratory
ebv_q30_0.0018	20002#1066#heart|cardiac problem	0.0808098	0.0197357	4.74e-05	0.5	31731	22999	binary	20002#1066#heart|cardiac problem	Chapter IX Diseases of the circulatory system	Class 5 - Public	Circulatory
ebv_q30_0.0018	41202#I214#I21.4 Acute subendocardial myocardial infarction	0.189104	0.0454568	4.75e-05	0.5	4737	20532	binary	41202#I214#Acute subendocardial myocardial infarction	Chapter IX Diseases of the circulatory system	Class 5 - Public	Circulatory
ebv_q30_0.0018	131963	0.256013	0.0610507	4.76e-05	0.5	2338	31580	binary	131963#Source of report of M80 (Osteoporosis with pathological fracture)	Chapter XIII Diseases of the musculoskeletal system and connective tissue	Class 5 - Public	Musculoskeletal
ebv_q30_0.0018	41202#K628#K62.8 Other specified diseases of anus and rectum	0.247429	0.0590314	4.77e-05	0.5	2735	21011	binary	41202#K628#Other specified diseases of anus and rectum	Chapter XI Diseases of the digestive system	Class 5 - Public	Gastrointestinal
ebv_q30_0.0018	41202#B182#B18.2 Chronic viral hepatitis C	0.82957	0.186567	4.81e-05	0.5	186	29543	binary	41202#B182#Chronic viral hepatitis C	Chapter I Certain infectious and parasitic diseases	Class 5 - Public	Infectious
ebv_q30_0.0018	41202#R04#R04 Haemorrhage from respiratory passages	0.174463	0.0421363	4.99e-05	0.5	5587	20876	binary	41202#R04#Haemorrhage from respiratory passages	Chapter XVIII Symptoms signs and abnormal clinical and laboratory findings not elsewhere classified	Class 5 - Public	Abnormal labs
ebv_q30_0.0018	41202#K920#K92.0 Haematemesis	0.284649	0.0679505	5.18e-05	0.5	1967	18389	binary	41202#K920#Haematemesis	Chapter XI Diseases of the digestive system	Class 5 - Public	Gastrointestinal
ebv_q30_0.0018	Union#A49#A49 Bacterial infection of unspecified site	0.23623	0.0567609	5.24e-05	0.5	2891	22977	binary	Union#A49#Bacterial infection of unspecified site	Chapter I Certain infectious and parasitic diseases	Class 5 - Public	Infectious
ebv_q30_0.0018	Union#K86#K86 Other diseases of pancreas	0.206416	0.0498431	5.28e-05	0.5	4025	13084	binary	Union#K86#Other diseases of pancreas	Chapter XI Diseases of the digestive system	Class 5 - Public	Gastrointestinal
ebv_q30_0.0018	Union#R600#R60.0 Localised oedema	0.192444	0.0467419	5.3e-05	0.5	5146	5883	binary	Union#R600#Localized oedema	Chapter XVIII Symptoms signs and abnormal clinical and laboratory findings not elsewhere classified	Class 5 - Public	Abnormal labs
ebv_q30_0.0018	41202#I80#I80 Phlebitis and thrombophlebitis	0.177468	0.0430019	5.35e-05	0.5	5311	25505	binary	41202#I80#Phlebitis and thrombophlebitis	Chapter IX Diseases of the circulatory system	Class 5 - Public	Circulatory
ebv_q30_0.0018	Union#I279#I27.9 Pulmonary heart disease| unspecified	0.532871	0.124474	5.46e-05	0.5	467	12459	binary	Union#I279#Pulmonary heart disease unspecified	Chapter IX Diseases of the circulatory system	Class 5 - Public	Circulatory
ebv_q30_0.0018	130185	-0.124368	0.0313365	5.51e-05	0.5	13197	41693	binary	130185#Source of report of B05 (Measles)	Chapter I Certain infectious and parasitic diseases	Class 5 - Public	Infectious
ebv_q30_0.0018	Union#N644#N64.4 Mastodynia	0.93549	0.210533	5.54e-05	0.5	136	8630	binary	Union#N644#Mastodynia	Chapter XIV Diseases of the genitourinary system	Class 5 - Public	Genitourinary
ebv_q30_0.0018	Union#N180#N18.0 End-stage renal disease	0.604348	0.140102	5.59e-05	0.5	364	20507	binary	Union#N180#End-stage renal disease	Chapter XIV Diseases of the genitourinary system	Class 5 - Public	Genitourinary
ebv_q30_0.0018	40011#8077#Squamous intraepithelial neoplasia| grade III	0.292188	0.0699791	5.64e-05	0.5	2023	22482	binary	40011#8077#Squamous intraepithelial neoplasia| grade III	Chapter II Neoplasms	Class 5 - Public	Neoplasms
ebv_q30_0.0018	Union#I229#I22.9 Subsequent myocardial infarction of unspecified site	0.505081	0.118591	5.66e-05	0.5	531	8743	binary	Union#I229#Subsequent myocardial infarction of unspecified site	Chapter IX Diseases of the circulatory system	Class 5 - Public	Circulatory
ebv_q30_0.0018	41202#M819#M81.9 Osteoporosis| unspecified	0.230363	0.0557124	5.72e-05	0.5	2981	17230	binary	41202#M819#Osteoporosis unspecified	Chapter XIII Diseases of the musculoskeletal system and connective tissue	Class 5 - Public	Musculoskeletal
ebv_q30_0.0018	Union#I60#I60 Subarachnoid haemorrhage	0.293336	0.0704817	5.87e-05	0.5	1824	16939	binary	Union#I60#Subarachnoid haemorrhage	Chapter IX Diseases of the circulatory system	Class 5 - Public	Circulatory
ebv_q30_0.0018	41202#M0694#M06.94 Rheumatoid arthritis| unspecified (Hand)	0.827007	0.189152	5.9e-05	0.5	168	18312	binary	41202#M0694#Rheumatoid arthritis unspecified Hand	Chapter XIII Diseases of the musculoskeletal system and connective tissue	Class 5 - Public	Musculoskeletal
ebv_q30_0.0018	Union#M5459#M54.59 Low back pain (Site unspecified)	0.238808	0.0577809	5.9e-05	0.5	2944	12444	binary	Union#M5459#Low back pain Site unspecified	Chapter XIII Diseases of the musculoskeletal system and connective tissue	Class 5 - Public	Musculoskeletal
ebv_q30_0.0018	42019	0.151581	0.0371027	5.95e-05	0.5	6896	37889	binary	42019#Source of all cause dementia report	Chapter VI Diseases of the nervous system	Class 5 - Public	Nervous system
ebv_q30_0.0018	Union#Block N25-N29#N25-N29 Other disorders of kidney and ureter	0.146745	0.0359693	6.01e-05	0.5	7886	20144	binary	Union#Block N25-N29#N25-N29 Other disorders of kidney and ureter	Chapter XIV Diseases of the genitourinary system	Class 5 - Public	Genitourinary
ebv_q30_0.0018	41202#K449#K44.9 Diaphragmatic hernia without obstruction or gangrene	0.108307	0.026725	6.19e-05	0.5	15703	21625	binary	41202#K449#Diaphragmatic hernia without obstruction or gangrene	Chapter XI Diseases of the digestive system	Class 5 - Public	Gastrointestinal
ebv_q30_0.0018	41202#D126#D12.6 Colon| unspecified	0.253424	0.0613914	6.21e-05	0.5	2376	24060	binary	41202#D126#Benign neoplasm: Colon unspecified	Chapter II Neoplasms	Class 5 - Public	Neoplasms
ebv_q30_0.0018	Union#R44#R44 Other symptoms and signs involving general sensations and perceptions	0.31107	0.0750431	6.25e-05	0.5	1672	5227	binary	Union#R44#Other symptoms and signs involving general sensations and perceptions	Chapter XVIII Symptoms signs and abnormal clinical and laboratory findings not elsewhere classified	Class 5 - Public	Abnormal labs
ebv_q30_0.0018	40002#A41#A41 Other septicaemia	0.339176	0.0814376	6.3e-05	0.5	1235	33256	binary	40002#A41#Other sepsis	Chapter I Certain infectious and parasitic diseases	Class 5 - Public	Infectious
ebv_q30_0.0018	41202#BlockA00-A09#A00-A09 Intestinal infectious diseases	0.118074	0.0291329	6.44e-05	0.5	12229	37881	binary	41202#Block A00-A09#A00-A09 Intestinal infectious diseases	Chapter I Certain infectious and parasitic diseases	Class 5 - Public	Infectious
ebv_q30_0.0018	Union#J329#J32.9 Chronic sinusitis| unspecified	0.234868	0.0571822	6.6e-05	0.5	3004	18335	binary	Union#J329#Chronic sinusitis unspecified	Chapter X Diseases of the respiratory system	Class 5 - Public	Respiratory
ebv_q30_0.0018	40001#I698#I69.8 Sequelae of other and unspecified cerebrovascular diseases	1.79627	0.407816	6.65e-05	0.5	23	41279	binary	40001#I698#Sequelae of other and unspecified cerebrovascular diseases	Chapter IX Diseases of the circulatory system	Class 5 - Public	Circulatory
ebv_q30_0.0018	40001#J18#J18 Pneumonia| organism unspecified	0.478398	0.113732	6.83e-05	0.5	577	29908	binary	40001#J18#Pneumonia organism unspecified	Chapter X Diseases of the respiratory system	Class 5 - Public	Respiratory
ebv_q30_0.0018	41202#J96#J96 Respiratory failure| not elsewhere classified	0.411716	0.0985262	6.87e-05	0.5	824	31584	binary	41202#J96#Respiratory failure not elsewhere classified	Chapter X Diseases of the respiratory system	Class 5 - Public	Respiratory
ebv_q30_0.0018	41202#K44#K44 Diaphragmatic hernia	0.107242	0.0266592	7e-05	0.5	15770	21703	binary	41202#K44#Diaphragmatic hernia	Chapter XI Diseases of the digestive system	Class 5 - Public	Gastrointestinal
ebv_q30_0.0018	41202#B18#B18 Chronic viral hepatitis	0.771346	0.178281	7.07e-05	0.5	211	28844	binary	41202#B18#Chronic viral hepatitis	Chapter I Certain infectious and parasitic diseases	Class 5 - Public	Infectious
ebv_q30_0.0018	41202#J10#J10 Influenza due to identified influenza virus	0.385235	0.0927089	7.22e-05	0.5	954	37197	binary	41202#J10#Influenza due to identified seasonal influenza virus	Chapter X Diseases of the respiratory system	Class 5 - Public	Respiratory
ebv_q30_0.0018	20002#1286#depression	0.0867194	0.0216577	7.32e-05	0.5	24467	34335	binary	20002#1286#depression	Chapter V Mental and behavioural disorders	Class 5 - Public	Psychiatric
ebv_q30_0.0018	Union#B379#B37.9 Candidiasis| unspecified	0.492074	0.11727	7.39e-05	0.5	556	26828	binary	Union#B379#Candidiasis unspecified	Chapter I Certain infectious and parasitic diseases	Class 5 - Public	Infectious
ebv_q30_0.0018	Union#Z858#Z85.8 Personal history of malignant neoplasms of other organs and systems	0.110001	0.0275141	7.52e-05	0.5	16406	13718	binary	Union#Z858#Personal history of malignant neoplasms of other organs and systems	Chapter XXI Factors influencing health status and contact with health services	Class 5 - Public	Health status factors
ebv_q30_0.0018	41202#M329#M32.9 Systemic lupus erythematosus| unspecified	1.00435	0.229411	7.53e-05	0.5	107	17210	binary	41202#M329#Systemic lupus erythematosus unspecified	Chapter XIII Diseases of the musculoskeletal system and connective tissue	Class 5 - Public	Musculoskeletal
ebv_q30_0.0018	41202#M059#M05.9 Seropositive rheumatoid arthritis| unspecified	0.488177	0.11667	7.67e-05	0.5	565	20152	binary	41202#M059#Seropositive rheumatoid arthritis unspecified	Chapter XIII Diseases of the musculoskeletal system and connective tissue	Class 5 - Public	Musculoskeletal
ebv_q30_0.0018	40002#I85#I85 Oesophageal varices	1.24041	0.281315	7.7e-05	0.5	61	24938	binary	40002#I85#Oesophageal varices	Chapter IX Diseases of the circulatory system	Class 5 - Public	Circulatory
ebv_q30_0.0018	Union#M169#M16.9 Coxarthrosis| unspecified	0.102189	0.0256471	7.78e-05	0.5	19289	13883	binary	Union#M169#Coxarthrosis unspecified	Chapter XIII Diseases of the musculoskeletal system and connective tissue	Class 5 - Public	Musculoskeletal
ebv_q30_0.0018	40002#BlockA30-A49#A30-A49 Other bacterial diseases	0.321317	0.078329	7.86e-05	0.5	1353	33142	binary	40002#Block A30-A49#A30-A49 Other bacterial diseases	Chapter I Certain infectious and parasitic diseases	Class 5 - Public	Infectious
ebv_q30_0.0018	Union#R02#R02 Gangrene| not elsewhere classified	0.297634	0.0729677	7.99e-05	0.5	1824	4785	binary	Union#R02#Gangrene not elsewhere classified	Chapter XVIII Symptoms signs and abnormal clinical and laboratory findings not elsewhere classified	Class 5 - Public	Abnormal labs
ebv_q30_0.0018	20002#1309#osteoporosis	0.1548	0.038592	8.1e-05	0.5	6682	19802	binary	20002#1309#osteoporosis	Chapter XIII Diseases of the musculoskeletal system and connective tissue	Class 5 - Public	Musculoskeletal
ebv_q30_0.0018	Union#C321#C32.1 Supraglottis	0.937743	0.216712	8.1e-05	0.5	121	15137	binary	Union#C321#Malignant neoplasm: Supraglottis	Chapter II Neoplasms	Class 5 - Public	Neoplasms
ebv_q30_0.0018	Union#K72#K72 Hepatic failure| not elsewhere classified	0.351635	0.0855655	8.11e-05	0.5	1210	10155	binary	Union#K72#Hepatic failure not elsewhere classified	Chapter XI Diseases of the digestive system	Class 5 - Public	Gastrointestinal
ebv_q30_0.0018	Union#M511#M51.1 Lumbar and other intervertebral disk disorders with radiculopathy	0.165205	0.041134	8.14e-05	0.5	6372	13209	binary	Union#M511#Lumbar and other intervertebral disc disorders with radiculopathy	Chapter XIII Diseases of the musculoskeletal system and connective tissue	Class 5 - Public	Musculoskeletal
ebv_q30_0.0018	41202#C911#C91.1 Chronic lymphocytic leukaemia	0.464834	0.111901	8.21e-05	0.5	604	20689	binary	41202#C911#Chronic lymphocytic leukaemia of B-cell type	Chapter II Neoplasms	Class 5 - Public	Neoplasms
ebv_q30_0.0018	Union#K804#K80.4 Calculus of bile duct with cholecystitis	0.44548	0.107488	8.36e-05	0.5	697	14474	binary	Union#K804#Calculus of bile duct with cholecystitis	Chapter XI Diseases of the digestive system	Class 5 - Public	Gastrointestinal
ebv_q30_0.0018	41202#C343#C34.3 Lower lobe| bronchus or lung	0.336338	0.0821739	8.37e-05	0.5	1218	29556	binary	41202#C343#Malignant neoplasm: Lower lobe bronchus or lung	Chapter II Neoplasms	Class 5 - Public	Neoplasms
ebv_q30_0.0018	Union#Block H25-H28#H25-H28 Disorders of lens	0.0619014	0.0156964	8.52e-05	0.5	58293	29557	binary	Union#Block H25-H28#H25-H28 Disorders of lens	Chapter VII Diseases of the eye and adnexa	Class 5 - Public	Ophthalmic
ebv_q30_0.0018	Union#K58#K58 Irritable bowel syndrome	0.0759285	0.019239	8.54e-05	0.5	41617	14969	binary	Union#K58#Irritable bowel syndrome	Chapter XI Diseases of the digestive system	Class 5 - Public	Gastrointestinal
ebv_q30_0.0018	Union#Z873#Z87.3 Personal history of diseases of the musculoskeletal system and connective tissue	0.171137	0.0427305	8.64e-05	0.5	5787	14321	binary	Union#Z873#Personal history of diseases of the musculoskeletal system and connective tissue	Chapter XXI Factors influencing health status and contact with health services	Class 5 - Public	Health status factors
ebv_q30_0.0018	Union#Block B00-B09#B00-B09 Viral infections characterized by skin and mucous membrane lesions	0.216985	0.0540174	9.18e-05	0.5	3279	27138	binary	Union#Block B00-B09#B00-B09 Viral infections characterized by skin and mucous membrane lesions	Chapter I Certain infectious and parasitic diseases	Class 5 - Public	Infectious
ebv_q30_0.0018	Union#L031#L03.1 Cellulitis of other parts of limb	0.121322	0.0306362	9.36e-05	0.5	11410	20686	binary	Union#L031#Cellulitis of other parts of limb	Chapter XII Diseases of the skin and subcutaneous tissue	Class 5 - Public	Dermatologic
ebv_q30_0.0018	Union#R33#R33 Retention of urine	0.11881	0.0302964	9.36e-05	0.5	19265	6009	binary	Union#R33#Retention of urine	Chapter XVIII Symptoms signs and abnormal clinical and laboratory findings not elsewhere classified	Class 5 - Public	Abnormal labs
ebv_q30_0.0018	130175	0.188973	0.0472574	9.37e-05	0.5	4392	34222	binary	130175#Source of report of B00 (Herpesviral [herpes simplex] infections)	Chapter I Certain infectious and parasitic diseases	Class 5 - Public	Infectious
ebv_q30_0.0018	Union#Block B25-B34#B25-B34 Other viral diseases	0.214747	0.0535417	9.41e-05	0.5	3415	25506	binary	Union#Block B25-B34#B25-B34 Other viral diseases	Chapter I Certain infectious and parasitic diseases	Class 5 - Public	Infectious
ebv_q30_0.0018	Union#R208#R20.8 Other and unspecified disturbances of skin sensation	0.254375	0.0632836	9.54e-05	0.5	2562	6366	binary	Union#R208#Other and unspecified disturbances of skin sensation	Chapter XVIII Symptoms signs and abnormal clinical and laboratory findings not elsewhere classified	Class 5 - Public	Abnormal labs
ebv_q30_0.0018	41202#K21#K21 Gastro-oesophageal reflux disease	0.0936176	0.0237613	9.6e-05	0.5	20385	24935	binary	41202#K21#Gastro-oesophageal reflux disease	Chapter XI Diseases of the digestive system	Class 5 - Public	Gastrointestinal
ebv_q30_0.0018	Union#R072#R07.2 Precordial pain	0.152652	0.0386433	9.89e-05	0.5	8017	6631	binary	Union#R072#Precordial pain	Chapter XVIII Symptoms signs and abnormal clinical and laboratory findings not elsewhere classified	Class 5 - Public	Abnormal labs
ebv_q30_0.0018	Union#Z850#Z85.0 Personal history of malignant neoplasm of digestive organs	0.131194	0.0332755	9.95e-05	0.5	10468	12410	binary	Union#Z850#Personal history of malignant neoplasm of digestive organs	Chapter XXI Factors influencing health status and contact with health services	Class 5 - Public	Health status factors
ebv_q30_0.0018	Union#R222#R22.2 Localised swelling| mass and lump| trunk	0.354415	0.0874418	9.98e-05	0.5	1173	5339	binary	Union#R222#Localized swelling mass and lump trunk	Chapter XVIII Symptoms signs and abnormal clinical and laboratory findings not elsewhere classified	Class 5 - Public	Abnormal labs
ebv_q30_0.0018	Union#M5422#M54.22 Cervicalgia (Cervical region)	0.311966	0.0772536	0.000100695	0.5	1542	12354	binary	Union#M5422#Cervicalgia Cervical region	Chapter XIII Diseases of the musculoskeletal system and connective tissue	Class 5 - Public	Musculoskeletal
ebv_q30_0.0018	Union#J38#J38 Diseases of vocal cords and larynx| not elsewhere classified	0.204566	0.0513356	0.000101466	0.5	3788	17626	binary	Union#J38#Diseases of vocal cords and larynx not elsewhere classified	Chapter X Diseases of the respiratory system	Class 5 - Public	Respiratory
ebv_q30_0.0018	130187	-0.202567	0.0536035	0.000102424	0.5	4752	36466	binary	130187#Source of report of B06 (Rubella [German measles])	Chapter I Certain infectious and parasitic diseases	Class 5 - Public	Infectious
ebv_q30_0.0018	41202#R19#R19 Other symptoms and signs involving the digestive system and abdomen	0.0995767	0.0253598	0.000102717	0.5	17753	23328	binary	41202#R19#Other symptoms and signs involving the digestive system and abdomen	Chapter XVIII Symptoms signs and abnormal clinical and laboratory findings not elsewhere classified	Class 5 - Public	Abnormal labs
ebv_q30_0.0018	Union#M4796#M47.96 Spondylosis| unspecified (Lumbar region)	0.295245	0.0734333	0.000102919	0.5	1670	11368	binary	Union#M4796#Spondylosis unspecified Lumbar region	Chapter XIII Diseases of the musculoskeletal system and connective tissue	Class 5 - Public	Musculoskeletal
ebv_q30_0.0018	131541	0.208827	0.0524283	0.000103317	0.5	3413	31200	binary	131541#Source of report of J93 (Pneumothorax)	Chapter X Diseases of the respiratory system	Class 5 - Public	Respiratory
ebv_q30_0.0018	41202#BlockH25-H28#H25-H28 Disorders of lens	0.0596657	0.0152997	0.000103403	0.5	55389	37678	binary	41202#Block H25-H28#H25-H28 Disorders of lens	Chapter VII Diseases of the eye and adnexa	Class 5 - Public	Ophthalmic
ebv_q30_0.0018	22129	0.353578	0.0872393	0.000103697	0.5	1226	9705	binary	22129#Doctor diagnosed chronic bronchitis	Chapter X Diseases of the respiratory system	Class 5 - Public	Respiratory
ebv_q30_0.0018	41202#M869#M86.9 Osteomyelitis| unspecified	0.483829	0.117883	0.000104561	0.5	556	20198	binary	41202#M869#Osteomyelitis unspecified	Chapter XIII Diseases of the musculoskeletal system and connective tissue	Class 5 - Public	Musculoskeletal
ebv_q30_0.0018	41202#E831#E83.1 Disorders of iron metabolism	0.357859	0.0886028	0.000109636	0.5	1075	31029	binary	41202#E831#Disorders of iron metabolism	Chapter IV Endocrine nutritional and metabolic diseases	Class 5 - Public	Endocrine & metabolic
ebv_q30_0.0018	Union#J13#J13 Pneumonia due to Streptococcus pneumoniae	0.384328	0.0950005	0.000112047	0.5	947	16520	binary	Union#J13#Pneumonia due to Streptococcus pneumoniae	Chapter X Diseases of the respiratory system	Class 5 - Public	Respiratory
ebv_q30_0.0018	Union#R478#R47.8 Other and unspecified speech disturbances	0.2818	0.070816	0.000115659	0.5	1938	5446	binary	Union#R478#Other and unspecified speech disturbances	Chapter XVIII Symptoms signs and abnormal clinical and laboratory findings not elsewhere classified	Class 5 - Public	Abnormal labs
ebv_q30_0.0018	Union#M8697#M86.97 Osteomyelitis| unspecified (Ankle and foot)	0.500199	0.122608	0.000117455	0.5	517	9000	binary	Union#M8697#Osteomyelitis unspecified Ankle and foot	Chapter XIII Diseases of the musculoskeletal system and connective tissue	Class 5 - Public	Musculoskeletal
ebv_q30_0.0018	131911	0.156724	0.0400023	0.000121166	0.5	6123	35804	binary	131911#Source of report of M43 (Other deforming dorsopathies)	Chapter XIII Diseases of the musculoskeletal system and connective tissue	Class 5 - Public	Musculoskeletal
ebv_q30_0.0018	41202#I500#I50.0 Congestive heart failure	0.219613	0.0556851	0.000121327	0.5	2970	21140	binary	41202#I500#Congestive heart failure	Chapter IX Diseases of the circulatory system	Class 5 - Public	Circulatory
ebv_q30_0.0018	Union#L50#L50 Urticaria	0.131215	0.0336436	0.000122643	0.5	9448	20620	binary	Union#L50#Urticaria	Chapter XII Diseases of the skin and subcutaneous tissue	Class 5 - Public	Dermatologic
ebv_q30_0.0018	41202#E875#E87.5 Hyperkalaemia	0.382744	0.095401	0.000125691	0.5	884	30011	binary	41202#E875#Hyperkalaemia	Chapter IV Endocrine nutritional and metabolic diseases	Class 5 - Public	Endocrine & metabolic
ebv_q30_0.0018	41202#M86#M86 Osteomyelitis	0.424082	0.105199	0.000125946	0.5	729	20557	binary	41202#M86#Osteomyelitis	Chapter XIII Diseases of the musculoskeletal system and connective tissue	Class 5 - Public	Musculoskeletal
ebv_q30_0.0018	131039	0.210959	0.0536431	0.000126112	0.5	3157	34261	binary	131039#Source of report of G31 (Other degenerative diseases of nervous system not elsewhere classified)	Chapter VI Diseases of the nervous system	Class 5 - Public	Nervous system
ebv_q30_0.0018	Union#D52#D52 Folate deficiency anaemia	0.371704	0.0928155	0.000127077	0.5	949	28213	binary	Union#D52#Folate deficiency anaemia	Chapter III Diseases of the blood and blood-forming organs and certain disorders involving the immune mechanism	Class 5 - Public	Hematologic & immune
ebv_q30_0.0018	41202#I22#I22 Subsequent myocardial infarction	0.416432	0.103572	0.000128262	0.5	745	16811	binary	41202#I22#Subsequent myocardial infarction	Chapter IX Diseases of the circulatory system	Class 5 - Public	Circulatory
ebv_q30_0.0018	Union#R202#R20.2 Paraesthesia of skin	0.230961	0.0587491	0.00012943	0.5	3028	6649	binary	Union#R202#Paraesthesia of skin	Chapter XVIII Symptoms signs and abnormal clinical and laboratory findings not elsewhere classified	Class 5 - Public	Abnormal labs
ebv_q30_0.0018	41202#BlockK00-K14#K00-K14 Diseases of oral cavity| salivary glands and jaws	0.0910286	0.0235681	0.000131149	0.5	21105	24955	binary	41202#Block K00-K14#K00-K14 Diseases of oral cavity salivary glands and jaws	Chapter XI Diseases of the digestive system	Class 5 - Public	Gastrointestinal
ebv_q30_0.0018	Union#B961#B96.1 Klebsiella pneumoniae [K. pneumoniae] as the cause of diseases classified to other chapters	0.329479	0.0828237	0.000131349	0.5	1251	22183	binary	Union#B961#Klebsiella pneumoniae [K. pneumoniae] as the cause of diseases classified to other chapters	Chapter I Certain infectious and parasitic diseases	Class 5 - Public	Infectious
ebv_q30_0.0018	Union#R068#R06.8 Other and unspecified abnormalities of breathing	0.25414	0.0646041	0.000131728	0.5	2398	5565	binary	Union#R068#Other and unspecified abnormalities of breathing	Chapter XVIII Symptoms signs and abnormal clinical and laboratory findings not elsewhere classified	Class 5 - Public	Abnormal labs
ebv_q30_0.0018	Union#D733#D73.3 Abscess of spleen	1.47369	0.343343	0.000133044	0.5	37	21070	binary	Union#D733#Abscess of spleen	Chapter III Diseases of the blood and blood-forming organs and certain disorders involving the immune mechanism	Class 5 - Public	Hematologic & immune
ebv_q30_0.0018	Union#K729#K72.9 Hepatic failure| unspecified	0.382775	0.0957694	0.000133536	0.5	932	9947	binary	Union#K729#Hepatic failure unspecified	Chapter XI Diseases of the digestive system	Class 5 - Public	Gastrointestinal
ebv_q30_0.0018	Union#R521#R52.1 Chronic intractable pain	0.349695	0.0879403	0.000136043	0.5	1183	6394	binary	Union#R521#Chronic intractable pain	Chapter XVIII Symptoms signs and abnormal clinical and laboratory findings not elsewhere classified	Class 5 - Public	Abnormal labs
ebv_q30_0.0018	Union#N281#N28.1 Cyst of kidney| acquired	0.176287	0.0452617	0.000136049	0.5	4782	19159	binary	Union#N281#Cyst of kidney	Chapter XIV Diseases of the genitourinary system	Class 5 - Public	Genitourinary
ebv_q30_0.0018	Union#R300#R30.0 Dysuria	0.290187	0.0736581	0.000138906	0.5	1793	5358	binary	Union#R300#Dysuria	Chapter XVIII Symptoms signs and abnormal clinical and laboratory findings not elsewhere classified	Class 5 - Public	Abnormal labs
ebv_q30_0.0018	Union#M7986#M79.86 Other specified soft tissue disorders (Lower leg)	0.154033	0.0397369	0.000139111	0.5	6730	14468	binary	Union#M7986#Other specified soft tissue disorders Lower leg	Chapter XIII Diseases of the musculoskeletal system and connective tissue	Class 5 - Public	Musculoskeletal
ebv_q30_0.0018	Union#J41#J41 Simple and mucopurulent chronic bronchitis	0.935802	0.223492	0.000142146	0.5	117	18957	binary	Union#J41#Simple and mucopurulent chronic bronchitis	Chapter X Diseases of the respiratory system	Class 5 - Public	Respiratory
ebv_q30_0.0018	Union#G40#G40 Epilepsy	0.14069	0.0363689	0.000142774	0.5	7815	27083	binary	Union#G40#Epilepsy	Chapter VI Diseases of the nervous system	Class 5 - Public	Nervous system
ebv_q30_0.0018	40001#BlockK80-K87#K80-K87 Disorders of gallbladder| biliary tract and pancreas	0.673441	0.164734	0.00014393	0.5	240	32325	binary	40001#Block K80-K87#K80-K87 Disorders of gallbladder biliary tract and pancreas	Chapter XI Diseases of the digestive system	Class 5 - Public	Gastrointestinal
ebv_q30_0.0018	Union#M879#M87.9 Osteonecrosis| unspecified	0.435173	0.10899	0.000148512	0.5	688	12557	binary	Union#M879#Osteonecrosis unspecified	Chapter XIII Diseases of the musculoskeletal system and connective tissue	Class 5 - Public	Musculoskeletal
ebv_q30_0.0018	Union#K861#K86.1 Other chronic pancreatitis	0.382831	0.0964934	0.000149732	0.5	915	10385	binary	Union#K861#Other chronic pancreatitis	Chapter XI Diseases of the digestive system	Class 5 - Public	Gastrointestinal
ebv_q30_0.0018	40002#A419#A41.9 Septicaemia| unspecified	0.333872	0.0847857	0.000153772	0.5	1143	33838	binary	40002#A419#Sepsis unspecified	Chapter I Certain infectious and parasitic diseases	Class 5 - Public	Infectious
ebv_q30_0.0018	Union#H269#H26.9 Cataract| unspecified	0.0748414	0.0196717	0.000155955	0.5	31991	26948	binary	Union#H269#Cataract unspecified	Chapter VII Diseases of the eye and adnexa	Class 5 - Public	Ophthalmic
ebv_q30_0.0018	Union#K760#K76.0 Fatty (change of) liver| not elsewhere classified	0.156667	0.0406986	0.000156954	0.5	6548	13700	binary	Union#K760#Fatty (change of) liver not elsewhere classified	Chapter XI Diseases of the digestive system	Class 5 - Public	Gastrointestinal
ebv_q30_0.0018	Union#N28#N28 Other disorders of kidney and ureter| not elsewhere classified	0.123107	0.0321484	0.000159075	0.5	10227	21613	binary	Union#N28#Other disorders of kidney and ureter not elsewhere classified	Chapter XIV Diseases of the genitourinary system	Class 5 - Public	Genitourinary
ebv_q30_0.0018	41202#H269#H26.9 Cataract| unspecified	0.0772504	0.0203063	0.000159374	0.5	27552	35062	binary	41202#H269#Cataract unspecified	Chapter VII Diseases of the eye and adnexa	Class 5 - Public	Ophthalmic
ebv_q30_0.0018	Union#I700#I70.0 Atherosclerosis of aorta	0.3052	0.0782221	0.000164206	0.5	1412	11686	binary	Union#I700#Atherosclerosis of aorta	Chapter IX Diseases of the circulatory system	Class 5 - Public	Circulatory
ebv_q30_0.0018	Union#E059#E05.9 Thyrotoxicosis| unspecified	0.223595	0.0578058	0.000166077	0.5	2866	16292	binary	Union#E059#Thyrotoxicosis unspecified	Chapter IV Endocrine nutritional and metabolic diseases	Class 5 - Public	Endocrine & metabolic
ebv_q30_0.0018	41202#M051#M05.1 Rheumatoid lung disease	1.53184	0.363083	0.000168406	0.5	32	29207	binary	41202#M051#Rheumatoid lung disease	Chapter XIII Diseases of the musculoskeletal system and connective tissue	Class 5 - Public	Musculoskeletal
ebv_q30_0.0018	41202#K51#K51 Ulcerative colitis	0.203455	0.0527531	0.000168631	0.5	3557	19605	binary	41202#K51#Ulcerative colitis	Chapter XI Diseases of the digestive system	Class 5 - Public	Gastrointestinal
ebv_q30_0.0018	Union#R21#R21 Rash and other nonspecific skin eruption	0.19851	0.051658	0.000169365	0.5	4056	6147	binary	Union#R21#Rash and other nonspecific skin eruption	Chapter XVIII Symptoms signs and abnormal clinical and laboratory findings not elsewhere classified	Class 5 - Public	Abnormal labs
ebv_q30_0.0018	Union#I678#I67.8 Other specified cerebrovascular diseases	0.162428	0.0425061	0.000170496	0.5	5717	13356	binary	Union#I678#Other specified cerebrovascular diseases	Chapter IX Diseases of the circulatory system	Class 5 - Public	Circulatory
ebv_q30_0.0018	Union#J91#J91 Pleural effusion in conditions classified elsewhere	0.489564	0.123181	0.000173095	0.5	506	16548	binary	Union#J91#Pleural effusion in conditions classified elsewhere	Chapter X Diseases of the respiratory system	Class 5 - Public	Respiratory
ebv_q30_0.0018	40002#C32#C32 Malignant neoplasm of larynx	1.52813	0.363187	0.000174351	0.5	32	17684	binary	40002#C32#Malignant neoplasm of larynx	Chapter II Neoplasms	Class 5 - Public	Neoplasms
ebv_q30_0.0018	Union#Block K65-K67#K65-K67 Diseases of peritoneum	0.129756	0.0341076	0.000177181	0.5	9565	15414	binary	Union#Block K65-K67#K65-K67 Diseases of peritoneum	Chapter XI Diseases of the digestive system	Class 5 - Public	Gastrointestinal
ebv_q30_0.0018	Union#I213#I21.3 Acute transmural myocardial infarction of unspecified site	0.151965	0.0399422	0.000178828	0.5	6856	9757	binary	Union#I213#Acute transmural myocardial infarction of unspecified site	Chapter IX Diseases of the circulatory system	Class 5 - Public	Circulatory
ebv_q30_0.0018	41202#A419#A41.9 Septicaemia| unspecified	0.143395	0.0376457	0.000181191	0.5	6960	34249	binary	41202#A419#Sepsis unspecified	Chapter I Certain infectious and parasitic diseases	Class 5 - Public	Infectious
ebv_q30_0.0018	41202#BlockJ80-J84#J80-J84 Other respiratory diseases principally affecting the interstitium	0.297304	0.0766403	0.000182197	0.5	1478	29594	binary	41202#Block J80-J84#J80-J84 Other respiratory diseases principally affecting the interstitium	Chapter X Diseases of the respiratory system	Class 5 - Public	Respiratory
ebv_q30_0.0018	Union#G318#G31.8 Other specified degenerative diseases of nervous system	0.377606	0.0965763	0.000182241	0.5	845	22866	binary	Union#G318#Other specified degenerative diseases of nervous system	Chapter VI Diseases of the nervous system	Class 5 - Public	Nervous system
ebv_q30_0.0018	41202#I802#I80.2 Phlebitis and thrombophlebitis of other deep vessels of lower extremities	0.191844	0.0500913	0.000182833	0.5	3856	24805	binary	41202#I802#Phlebitis and thrombophlebitis of other deep vessels of lower extremities	Chapter IX Diseases of the circulatory system	Class 5 - Public	Circulatory
ebv_q30_0.0018	Union#Chapter XVII#Chapter XVII Congenital malformations| deformations and chromosomal abnormalities	0.122649	0.0322964	0.000183438	0.5	9911	42564	binary	Union#Chapter XVII#Chapter XVII Congenital malformations deformations and chromosomal abnormalities	Chapter XVII Congenital malformations deformations and chromosomal abnormalities	Class 5 - Public	Congenital malformation
ebv_q30_0.0018	40002#I50#I50 Heart failure	0.233739	0.0608447	0.000187183	0.5	2413	27608	binary	40002#I50#Heart failure	Chapter IX Diseases of the circulatory system	Class 5 - Public	Circulatory
ebv_q30_0.0018	41202#D509#D50.9 Iron deficiency anaemia| unspecified	0.130467	0.0343847	0.000187815	0.5	8523	37546	binary	41202#D509#Iron deficiency anaemia unspecified	Chapter III Diseases of the blood and blood-forming organs and certain disorders involving the immune mechanism	Class 5 - Public	Hematologic & immune
ebv_q30_0.0018	Union#C78#C78 Secondary malignant neoplasm of respiratory and digestive organs	0.110372	0.0291905	0.000187832	0.5	12357	26453	binary	Union#C78#Secondary malignant neoplasm of respiratory and digestive organs	Chapter II Neoplasms	Class 5 - Public	Neoplasms
ebv_q30_0.0018	Union#R45#R45 Symptoms and signs involving emotional state	0.22144	0.0579445	0.000191077	0.5	3117	5412	binary	Union#R45#Symptoms and signs involving emotional state	Chapter XVIII Symptoms signs and abnormal clinical and laboratory findings not elsewhere classified	Class 5 - Public	Abnormal labs
ebv_q30_0.0018	Union#M797#M79.7 Fibromyalgia	0.181595	0.0476876	0.000191892	0.5	4858	8475	binary	Union#M797#Fibromyalgia	Chapter XIII Diseases of the musculoskeletal system and connective tissue	Class 5 - Public	Musculoskeletal
ebv_q30_0.0018	40002#K74#K74 Fibrosis and cirrhosis of liver	0.576051	0.144813	0.000193715	0.5	340	28309	binary	40002#K74#Fibrosis and cirrhosis of liver	Chapter XI Diseases of the digestive system	Class 5 - Public	Gastrointestinal
ebv_q30_0.0018	Union#M257#M25.7 Osteophyte	0.160266	0.0422279	0.000194062	0.5	5959	12875	binary	Union#M257#Osteophyte	Chapter XIII Diseases of the musculoskeletal system and connective tissue	Class 5 - Public	Musculoskeletal
ebv_q30_0.0018	Union#H66#H66 Suppurative and unspecified otitis media	0.131663	0.0348086	0.000195818	0.5	8949	19210	binary	Union#H66#Suppurative and unspecified otitis media	Chapter VIII Diseases of the ear and mastoid process	Class 5 - Public	Ear
ebv_q30_0.0018	Union#K40#K40 Inguinal hernia	0.084932	0.0227345	0.000198566	0.5	30905	10681	binary	Union#K40#Inguinal hernia	Chapter XI Diseases of the digestive system	Class 5 - Public	Gastrointestinal
ebv_q30_0.0018	Union#D529#D52.9 Folate deficiency anaemia| unspecified	0.397727	0.102023	0.000198937	0.5	765	27187	binary	Union#D529#Folate deficiency anaemia unspecified	Chapter III Diseases of the blood and blood-forming organs and certain disorders involving the immune mechanism	Class 5 - Public	Hematologic & immune
ebv_q30_0.0018	Union#K43#K43 Ventral hernia	0.148993	0.0394441	0.000203717	0.5	6956	13063	binary	Union#K43#Ventral hernia	Chapter XI Diseases of the digestive system	Class 5 - Public	Gastrointestinal
ebv_q30_0.0018	Union#I982#I98.2 Oesophageal varices in diseases classified elsewhere	0.461826	0.117809	0.000203729	0.5	577	10050	binary	Union#I982#Oesophageal varices without bleeding in diseases classified elsewhere	Chapter IX Diseases of the circulatory system	Class 5 - Public	Circulatory
ebv_q30_0.0018	Union#D41#D41 Neoplasm of uncertain or unknown behaviour of urinary organs	0.237192	0.062089	0.000204267	0.5	2364	19316	binary	Union#D41#Neoplasm of uncertain or unknown behaviour of urinary organs	Chapter II Neoplasms	Class 5 - Public	Neoplasms
ebv_q30_0.0018	Union#M65#M65 Synovitis and tenosynovitis	0.0995701	0.0265753	0.000205579	0.5	17660	13452	binary	Union#M65#Synovitis and tenosynovitis	Chapter XIII Diseases of the musculoskeletal system and connective tissue	Class 5 - Public	Musculoskeletal
ebv_q30_0.0018	40001#BlockC81-C96#C81-C96 Malignant neoplasms| stated or presumed to be primary| of lymphoid| haematopoietic and related tissue	0.270703	0.0706413	0.000206611	0.5	1740	24078	binary	40001#Block C81-C96#C81-C96 Malignant neoplasms stated or presumed to be primary of lymphoid haematopoietic and related tissue	Chapter II Neoplasms	Class 5 - Public	Neoplasms
ebv_q30_0.0018	41202#M81#M81 Osteoporosis without pathological fracture	0.210341	0.0552965	0.000206948	0.5	3071	17256	binary	41202#M81#Osteoporosis without pathological fracture	Chapter XIII Diseases of the musculoskeletal system and connective tissue	Class 5 - Public	Musculoskeletal
ebv_q30_0.0018	Union#R040#R04.0 Epistaxis	0.184385	0.0488583	0.000209914	0.5	4683	5357	binary	Union#R040#Epistaxis	Chapter XVIII Symptoms signs and abnormal clinical and laboratory findings not elsewhere classified	Class 5 - Public	Abnormal labs
ebv_q30_0.0018	40006#D06#D06 Carcinoma in situ of cervix uteri	0.210955	0.0554791	0.000211022	0.5	3400	16614	binary	40006#D06#Carcinoma in situ of cervix uteri	Chapter II Neoplasms	Class 5 - Public	Neoplasms
ebv_q30_0.0018	Union#E835#E83.5 Disorders of calcium metabolism	0.180136	0.0476023	0.000212119	0.5	4311	21322	binary	Union#E835#Disorders of calcium metabolism	Chapter IV Endocrine nutritional and metabolic diseases	Class 5 - Public	Endocrine & metabolic
ebv_q30_0.0018	130083	0.216432	0.0569194	0.000212998	0.5	2835	36620	binary	130083#Source of report of A49 (Bacterial infection of unspecified site)	Chapter I Certain infectious and parasitic diseases	Class 5 - Public	Infectious
ebv_q30_0.0018	Union#Z878#Z87.8 Personal history of other specified conditions	0.210646	0.0555052	0.000215177	0.5	3235	14050	binary	Union#Z878#Personal history of other specified conditions	Chapter XXI Factors influencing health status and contact with health services	Class 5 - Public	Health status factors
ebv_q30_0.0018	40006#D069#D06.9 Cervix| unspecified	0.225354	0.0592565	0.000216286	0.5	2929	16567	binary	40006#D069#Carcinoma in situ: Cervix unspecified	Chapter II Neoplasms	Class 5 - Public	Neoplasms
ebv_q30_0.0018	Union#R031#R03.1 Nonspecific low blood-pressure reading	0.219377	0.0579082	0.000216752	0.5	3061	6164	binary	Union#R031#Nonspecific low blood-pressure reading	Chapter XVIII Symptoms signs and abnormal clinical and laboratory findings not elsewhere classified	Class 5 - Public	Abnormal labs
ebv_q30_0.0018	20002#1311#spine arthritis|spondylitis	0.191305	0.0505346	0.000217024	0.5	3746	28817	binary	20002#1311#spine arthritis|spondylitis	Chapter XIII Diseases of the musculoskeletal system and connective tissue	Class 5 - Public	Musculoskeletal
ebv_q30_0.0018	Union#D69#D69 Purpura and other haemorrhagic conditions	0.159863	0.0424012	0.000217429	0.5	5476	29060	binary	Union#D69#Purpura and other haemorrhagic conditions	Chapter III Diseases of the blood and blood-forming organs and certain disorders involving the immune mechanism	Class 5 - Public	Hematologic & immune
ebv_q30_0.0018	41202#M20#M20 Acquired deformities of fingers and toes	0.112632	0.0300855	0.000217781	0.5	12070	19185	binary	41202#M20#Acquired deformities of fingers and toes	Chapter XIII Diseases of the musculoskeletal system and connective tissue	Class 5 - Public	Musculoskeletal
ebv_q30_0.0018	Union#Block L60-L75#L60-L75 Disorders of skin appendages	0.103061	0.027558	0.00021907	0.5	14524	25489	binary	Union#Block L60-L75#L60-L75 Disorders of skin appendages	Chapter XII Diseases of the skin and subcutaneous tissue	Class 5 - Public	Dermatologic
ebv_q30_0.0018	Union#I33#I33 Acute and subacute endocarditis	0.436599	0.112528	0.000224082	0.5	624	9511	binary	Union#I33#Acute and subacute endocarditis	Chapter IX Diseases of the circulatory system	Class 5 - Public	Circulatory
ebv_q30_0.0018	3751	0.12155	0.0328028	0.000226479	0.5	14379	4744	binary	3751#Chest pain or discomfort when walking uphill or hurrying	Chapter XVIII Symptoms signs and abnormal clinical and laboratory findings not elsewhere classified	Class 5 - Public	Abnormal labs
ebv_q30_0.0018	131629	0.155783	0.041462	0.000228196	0.5	5785	39328	binary	131629#Source of report of K51 (Ulcerative colitis)	Chapter XI Diseases of the digestive system	Class 5 - Public	Gastrointestinal
ebv_q30_0.0018	41202#C833#C83.3 Large cell (diffuse)	0.320376	0.0836953	0.00022915	0.5	1204	24314	binary	41202#C833#Diffuse large B-cell lymphoma	Chapter II Neoplasms	Class 5 - Public	Neoplasms
ebv_q30_0.0018	20002#1331#pernicious anaemia	0.312809	0.0817662	0.000229514	0.5	1285	27534	binary	20002#1331#pernicious anaemia	Chapter III Diseases of the blood and blood-forming organs and certain disorders involving the immune mechanism	Class 5 - Public	Hematologic & immune
ebv_q30_0.0018	40002#I859#I85.9 Oesophageal varices without bleeding	1.34038	0.325396	0.000229579	0.5	43	24402	binary	40002#I859#Oesophageal varices without bleeding	Chapter IX Diseases of the circulatory system	Class 5 - Public	Circulatory
ebv_q30_0.0018	Union#J101#J10.1 Influenza with other respiratory manifestations| influenza virus identified	0.379627	0.0984811	0.000230654	0.5	875	19052	binary	Union#J101#Influenza with other respiratory manifestations seasonal influenza virus identified	Chapter X Diseases of the respiratory system	Class 5 - Public	Respiratory
ebv_q30_0.0018	130627	0.356326	0.0927591	0.000231318	0.5	949	35959	binary	130627#Source of report of D52 (Folate deficiency anaemia)	Chapter III Diseases of the blood and blood-forming organs and certain disorders involving the immune mechanism	Class 5 - Public	Hematologic & immune
ebv_q30_0.0018	Union#Block D65-D69#D65-D69 Coagulation defects| purpura and other haemorrhagic conditions	0.148073	0.0395132	0.000232418	0.5	6382	29803	binary	Union#Block D65-D69#D65-D69 Coagulation defects purpura and other haemorrhagic conditions	Chapter III Diseases of the blood and blood-forming organs and certain disorders involving the immune mechanism	Class 5 - Public	Hematologic & immune
ebv_q30_0.0018	Union#J849#J84.9 Interstitial pulmonary disease| unspecified	0.313819	0.0821232	0.000233147	0.5	1309	15803	binary	Union#J849#Interstitial pulmonary disease unspecified	Chapter X Diseases of the respiratory system	Class 5 - Public	Respiratory
ebv_q30_0.0018	131683	0.176504	0.0469369	0.000233787	0.5	4371	40518	binary	131683#Source of report of K85 (Acute pancreatitis)	Chapter XI Diseases of the digestive system	Class 5 - Public	Gastrointestinal
ebv_q30_0.0018	41202#J13#J13 Pneumonia due to Streptococcus pneumoniae	0.505952	0.12998	0.000241533	0.5	446	33795	binary	41202#J13#Pneumonia due to Streptococcus pneumoniae	Chapter X Diseases of the respiratory system	Class 5 - Public	Respiratory
ebv_q30_0.0018	40001#BlockK55-K64#K55-K64 Other diseases of intestines	0.508681	0.130871	0.000241945	0.5	416	42832	binary	40001#Block K55-K64#K55-K64 Other diseases of intestines	Chapter XI Diseases of the digestive system	Class 5 - Public	Gastrointestinal
ebv_q30_0.0018	Union#R49#R49 Voice disturbances	0.289718	0.0763184	0.000242076	0.5	1634	6197	binary	Union#R49#Voice disturbances	Chapter XVIII Symptoms signs and abnormal clinical and laboratory findings not elsewhere classified	Class 5 - Public	Abnormal labs
ebv_q30_0.0018	41202#M0632#M06.32 Rheumatoid nodule (Upper arm)	1.48119	0.360646	0.000246864	0.5	33	29207	binary	41202#M0632#Rheumatoid nodule Upper arm	Chapter XIII Diseases of the musculoskeletal system and connective tissue	Class 5 - Public	Musculoskeletal
ebv_q30_0.0018	42013	0.277979	0.0733315	0.000248169	0.5	1651	37891	binary	42013#Source of subarachnoid haemorrhage report	Chapter IX Diseases of the circulatory system	Class 5 - Public	Circulatory
ebv_q30_0.0018	Union#I66#I66 Occlusion and stenosis of cerebral arteries| not resulting in cerebral infarction	0.688678	0.174404	0.000248413	0.5	219	11546	binary	Union#I66#Occlusion and stenosis of cerebral arteries not resulting in cerebral infarction	Chapter IX Diseases of the circulatory system	Class 5 - Public	Circulatory
ebv_q30_0.0018	Union#C845#C84.5 Other and unspecified T-cell lymphomas	0.919829	0.228792	0.000249028	0.5	110	19515	binary	Union#C845#Other mature T/NK-cell lymphomas	Chapter II Neoplasms	Class 5 - Public	Neoplasms
ebv_q30_0.0018	41202#I671#I67.1 Cerebral aneurysm| nonruptured	0.541662	0.138869	0.000250945	0.5	395	25802	binary	41202#I671#Cerebral aneurysm nonruptured	Chapter IX Diseases of the circulatory system	Class 5 - Public	Circulatory
ebv_q30_0.0018	20002#1446#anaemia	0.181143	0.0483879	0.000251547	0.5	4278	26694	binary	20002#1446#anaemia	Chapter III Diseases of the blood and blood-forming organs and certain disorders involving the immune mechanism	Class 5 - Public	Hematologic & immune
ebv_q30_0.0018	41202#BlockL00-L08#L00-L08 Infections of the skin and subcutaneous tissue	0.102825	0.0277635	0.000253105	0.5	13860	32655	binary	41202#Block L00-L08#L00-L08 Infections of the skin and subcutaneous tissue	Chapter XII Diseases of the skin and subcutaneous tissue	Class 5 - Public	Dermatologic
ebv_q30_0.0018	130177	-0.0963216	0.0266539	0.000254639	0.5	18346	43236	binary	130177#Source of report of B01 (Varicella [chickenpox])	Chapter I Certain infectious and parasitic diseases	Class 5 - Public	Infectious
ebv_q30_0.0018	41202#C81#C81 Hodgkin's disease	0.596776	0.152633	0.000260125	0.5	310	24984	binary	41202#C81#Hodgkin lymphoma	Chapter II Neoplasms	Class 5 - Public	Neoplasms
ebv_q30_0.0018	41202#BlockB15-B19#B15-B19 Viral hepatitis	0.530006	0.136403	0.000261795	0.5	419	33036	binary	41202#Block B15-B19#B15-B19 Viral hepatitis	Chapter I Certain infectious and parasitic diseases	Class 5 - Public	Infectious
ebv_q30_0.0018	Union#Block L20-L30#L20-L30 Dermatitis and eczema	0.126701	0.0341937	0.000261839	0.5	8917	24890	binary	Union#Block L20-L30#L20-L30 Dermatitis and eczema	Chapter XII Diseases of the skin and subcutaneous tissue	Class 5 - Public	Dermatologic
ebv_q30_0.0018	132051	0.119033	0.0321485	0.000261867	0.5	9826	35255	binary	132051#Source of report of N28 (Other disorders of kidney and ureter not elsewhere classified)	Chapter XIV Diseases of the genitourinary system	Class 5 - Public	Genitourinary
ebv_q30_0.0018	Union#G99#G99 Other disorders of nervous system in diseases classified elsewhere	0.232038	0.0618377	0.000264589	0.5	2421	24644	binary	Union#G99#Other disorders of nervous system in diseases classified elsewhere	Chapter VI Diseases of the nervous system	Class 5 - Public	Nervous system
ebv_q30_0.0018	40002#K85#K85 Acute pancreatitis	1.21317	0.29886	0.000264863	0.5	54	30488	binary	40002#K85#Acute pancreatitis	Chapter XI Diseases of the digestive system	Class 5 - Public	Gastrointestinal
ebv_q30_0.0018	Union#R490#R49.0 Dysphonia	0.295112	0.0782617	0.00026871	0.5	1547	6058	binary	Union#R490#Dysphonia	Chapter XVIII Symptoms signs and abnormal clinical and laboratory findings not elsewhere classified	Class 5 - Public	Abnormal labs
ebv_q30_0.0018	40002#I739#I73.9 Peripheral vascular disease| unspecified	0.507472	0.131464	0.000268941	0.5	423	24626	binary	40002#I739#Peripheral vascular disease unspecified	Chapter IX Diseases of the circulatory system	Class 5 - Public	Circulatory
ebv_q30_0.0018	Union#A084#A08.4 Viral intestinal infection| unspecified	0.293858	0.077841	0.000270283	0.5	1473	25380	binary	Union#A084#Viral intestinal infection unspecified	Chapter I Certain infectious and parasitic diseases	Class 5 - Public	Infectious
ebv_q30_0.0018	41202#K25#K25 Gastric ulcer	0.187851	0.050423	0.000270771	0.5	3835	21946	binary	41202#K25#Gastric ulcer	Chapter XI Diseases of the digestive system	Class 5 - Public	Gastrointestinal
ebv_q30_0.0018	131351	0.0653194	0.0178354	0.000271239	0.5	37922	32158	binary	131351#Source of report of I48 (Atrial fibrillation and flutter)	Chapter IX Diseases of the circulatory system	Class 5 - Public	Circulatory
ebv_q30_0.0018	Union#K11#K11 Diseases of salivary glands	0.208586	0.055861	0.000271757	0.5	3205	14745	binary	Union#K11#Diseases of salivary glands	Chapter XI Diseases of the digestive system	Class 5 - Public	Gastrointestinal
ebv_q30_0.0018	41202#K579#K57.9 Diverticular disease of intestine| part unspecified| without perforation or abscess	0.188341	0.0505764	0.000272353	0.5	3798	21871	binary	41202#K579#Diverticular disease of intestine part unspecified without perforation or abscess	Chapter XI Diseases of the digestive system	Class 5 - Public	Gastrointestinal
ebv_q30_0.0018	Union#B02#B02 Zoster [herpes zoster]	0.0919087	0.0249895	0.000272353	0.5	18033	26988	binary	Union#B02#Zoster [herpes zoster]	Chapter I Certain infectious and parasitic diseases	Class 5 - Public	Infectious
ebv_q30_0.0018	Union#I679#I67.9 Cerebrovascular disease| unspecified	0.187145	0.050471	0.000279111	0.5	3895	12233	binary	Union#I679#Cerebrovascular disease unspecified	Chapter IX Diseases of the circulatory system	Class 5 - Public	Circulatory
ebv_q30_0.0018	40002#BlockB15-B19#B15-B19 Viral hepatitis	1.45141	0.355092	0.00028303	0.5	35	22668	binary	40002#Block B15-B19#B15-B19 Viral hepatitis	Chapter I Certain infectious and parasitic diseases	Class 5 - Public	Infectious
ebv_q30_0.0018	40002#BlockK80-K87#K80-K87 Disorders of gallbladder| biliary tract and pancreas	0.615865	0.158496	0.000284268	0.5	272	31862	binary	40002#Block K80-K87#K80-K87 Disorders of gallbladder biliary tract and pancreas	Chapter XI Diseases of the digestive system	Class 5 - Public	Gastrointestinal
ebv_q30_0.0018	131703	0.0711997	0.019478	0.000286484	0.5	29910	38803	binary	131703#Source of report of L03 (Cellulitis)	Chapter XII Diseases of the skin and subcutaneous tissue	Class 5 - Public	Dermatologic
ebv_q30_0.0018	Union#I98#I98 Other disorders of circulatory system in diseases classified elsewhere	0.436657	0.114419	0.000287785	0.5	618	10203	binary	Union#I98#Other disorders of circulatory system in diseases classified elsewhere	Chapter IX Diseases of the circulatory system	Class 5 - Public	Circulatory
ebv_q30_0.0018	Union#C21#C21 Malignant neoplasm of anus and anal canal	0.500093	0.130264	0.000289117	0.5	442	20498	binary	Union#C21#Malignant neoplasm of anus and anal canal	Chapter II Neoplasms	Class 5 - Public	Neoplasms
ebv_q30_0.0018	41202#M796#M79.6 Pain in limb	0.137314	0.0372625	0.000289446	0.5	7438	26679	binary	41202#M796#Pain in limb	Chapter XIII Diseases of the musculoskeletal system and connective tissue	Class 5 - Public	Musculoskeletal
ebv_q30_0.0018	Union#M5490#M54.90 Dorsalgia| unspecified (Multiple sites in spine)	0.70726	0.180444	0.000289768	0.5	210	13739	binary	Union#M5490#Dorsalgia unspecified Multiple sites in spine	Chapter XIII Diseases of the musculoskeletal system and connective tissue	Class 5 - Public	Musculoskeletal
ebv_q30_0.0018	41202#H04#H04 Disorders of lachrymal system	0.216916	0.0583228	0.000291316	0.5	2704	27065	binary	41202#H04#Disorders of lacrimal system	Chapter VII Diseases of the eye and adnexa	Class 5 - Public	Ophthalmic
ebv_q30_0.0018	131321	0.426111	0.111916	0.000292266	0.5	624	27410	binary	131321#Source of report of I33 (Acute and subacute endocarditis)	Chapter IX Diseases of the circulatory system	Class 5 - Public	Circulatory
ebv_q30_0.0018	6152#5	0.124078	0.0337529	0.000293056	0.5	8812	39369	binary	6152#5#Blood clot in the leg (DVT)	Chapter IX Diseases of the circulatory system	Class 5 - Public	Circulatory
ebv_q30_0.0018	41202#K759#K75.9 Inflammatory liver disease| unspecified	0.795233	0.201619	0.00029397	0.5	157	22778	binary	41202#K759#Inflammatory liver disease unspecified	Chapter XI Diseases of the digestive system	Class 5 - Public	Gastrointestinal
ebv_q30_0.0018	130847	0.129792	0.0353241	0.000295197	0.5	7826	35219	binary	130847#Source of report of F05 (Delirium not induced by alcohol and other psychoactive substances)	Chapter V Mental and behavioural disorders	Class 5 - Public	Psychiatric
ebv_q30_0.0018	Union#J47#J47 Bronchiectasis	0.144495	0.0392913	0.000299134	0.5	6734	19701	binary	Union#J47#Bronchiectasis	Chapter X Diseases of the respiratory system	Class 5 - Public	Respiratory
ebv_q30_0.0018	Union#B181#B18.1 Chronic viral hepatitis B without delta-agent	0.693986	0.177621	0.000299802	0.5	217	17978	binary	Union#B181#Chronic viral hepatitis B without delta-agent	Chapter I Certain infectious and parasitic diseases	Class 5 - Public	Infectious
ebv_q30_0.0018	Union#M179#M17.9 Gonarthrosis| unspecified	0.076007	0.0209279	0.000304412	0.5	31411	16796	binary	Union#M179#Gonarthrosis unspecified	Chapter XIII Diseases of the musculoskeletal system and connective tissue	Class 5 - Public	Musculoskeletal
ebv_q30_0.0018	Union#M866#M86.6 Other chronic osteomyelitis	0.704489	0.180566	0.000306836	0.5	209	10450	binary	Union#M866#Other chronic osteomyelitis	Chapter XIII Diseases of the musculoskeletal system and connective tissue	Class 5 - Public	Musculoskeletal
ebv_q30_0.0018	41202#BlockM86-M90#M86-M90 Other osteopathies	0.217347	0.05864	0.000308144	0.5	2767	29531	binary	41202#Block M86-M90#M86-M90 Other osteopathies	Chapter XIII Diseases of the musculoskeletal system and connective tissue	Class 5 - Public	Musculoskeletal
ebv_q30_0.0018	Union#M84#M84 Disorders of continuity of bone	0.189184	0.0513003	0.000309867	0.5	3896	11364	binary	Union#M84#Disorders of continuity of bone	Chapter XIII Diseases of the musculoskeletal system and connective tissue	Class 5 - Public	Musculoskeletal
ebv_q30_0.0018	Union#G63#G63 Polyneuropathy in diseases classified elsewhere	0.292267	0.0782343	0.000310665	0.5	1439	20414	binary	Union#G63#Polyneuropathy in diseases classified elsewhere	Chapter VI Diseases of the nervous system	Class 5 - Public	Nervous system
ebv_q30_0.0018	Union#Block G90-G99#G90-G99 Other disorders of the nervous system	0.120788	0.0330231	0.000311362	0.5	9542	27693	binary	Union#Block G90-G99#G90-G99 Other disorders of the nervous system	Chapter VI Diseases of the nervous system	Class 5 - Public	Nervous system
ebv_q30_0.0018	42003	0.14055	0.038336	0.000311817	0.5	6814	26005	binary	42003#Source of STEMI report	Chapter IX Diseases of the circulatory system	Class 5 - Public	Circulatory
ebv_q30_0.0018	Union#M0632#M06.32 Rheumatoid nodule (Upper arm)	1.36632	0.338099	0.000312781	0.5	40	13714	binary	Union#M0632#Rheumatoid nodule Upper arm	Chapter XIII Diseases of the musculoskeletal system and connective tissue	Class 5 - Public	Musculoskeletal
ebv_q30_0.0018	130017	0.164712	0.0447843	0.000314034	0.5	4888	41877	binary	130017#Source of report of A08 (Viral and other specified intestinal infections)	Chapter I Certain infectious and parasitic diseases	Class 5 - Public	Infectious
ebv_q30_0.0018	Union#J39#J39 Other diseases of upper respiratory tract	0.245923	0.06622	0.000314625	0.5	2198	17401	binary	Union#J39#Other diseases of upper respiratory tract	Chapter X Diseases of the respiratory system	Class 5 - Public	Respiratory
ebv_q30_0.0018	Union#C32#C32 Malignant neoplasm of larynx	0.41025	0.108603	0.000317411	0.5	677	14871	binary	Union#C32#Malignant neoplasm of larynx	Chapter II Neoplasms	Class 5 - Public	Neoplasms
ebv_q30_0.0018	41202#C859#C85.9 Non-Hodgkin's lymphoma| unspecified type	0.326524	0.0873528	0.000324609	0.5	1105	25703	binary	41202#C859#Non-Hodgkin lymphoma unspecified	Chapter II Neoplasms	Class 5 - Public	Neoplasms
ebv_q30_0.0018	Union#M0769#M07.69 Other enteropathic arthropathies (Site unspecified)	2.44348	0.620639	0.000325994	0.5	9	13707	binary	Union#M0769#Other enteropathic arthropathies Site unspecified	Chapter XIII Diseases of the musculoskeletal system and connective tissue	Class 5 - Public	Musculoskeletal
ebv_q30_0.0018	Union#I489#I48.9 Atrial fibrillation and atrial flutter| unspecified	0.0872967	0.0241809	0.000327634	0.5	24900	13831	binary	Union#I489#Atrial fibrillation and atrial flutter unspecified	Chapter IX Diseases of the circulatory system	Class 5 - Public	Circulatory
ebv_q30_0.0018	3404	0.0876452	0.0245446	0.000329945	0.5	67562	9751	binary	3404#Neck/shoulder pain for 3+ months	Chapter XVIII Symptoms signs and abnormal clinical and laboratory findings not elsewhere classified	Class 5 - Public	Abnormal labs
ebv_q30_0.0018	41202#R13#R13 Dysphagia	0.130914	0.0359099	0.000331816	0.5	8125	24856	binary	41202#R13#Dysphagia	Chapter XVIII Symptoms signs and abnormal clinical and laboratory findings not elsewhere classified	Class 5 - Public	Abnormal labs
ebv_q30_0.0018	40001#I251#I25.1 Atherosclerotic heart disease	0.319171	0.0855988	0.000332696	0.5	1163	24483	binary	40001#I251#Atherosclerotic heart disease	Chapter IX Diseases of the circulatory system	Class 5 - Public	Circulatory
ebv_q30_0.0018	40001#K551#K55.1 Chronic vascular disorders of intestine	1.95542	0.494233	0.000341895	0.5	15	42769	binary	40001#K551#Chronic vascular disorders of intestine	Chapter XI Diseases of the digestive system	Class 5 - Public	Gastrointestinal
ebv_q30_0.0018	Union#Block G40-G47#G40-G47 Episodic and paroxysmal disorders	0.0734562	0.0203681	0.000344826	0.5	28195	28994	binary	Union#Block G40-G47#G40-G47 Episodic and paroxysmal disorders	Chapter VI Diseases of the nervous system	Class 5 - Public	Nervous system
ebv_q30_0.0018	41202#BlockL60-L75#L60-L75 Disorders of skin appendages	0.106966	0.0295148	0.000346789	0.5	12175	37739	binary	41202#Block L60-L75#L60-L75 Disorders of skin appendages	Chapter XII Diseases of the skin and subcutaneous tissue	Class 5 - Public	Dermatologic
ebv_q30_0.0018	41202#I60#I60 Subarachnoid haemorrhage	0.316075	0.0850209	0.000347559	0.5	1223	28668	binary	41202#I60#Subarachnoid haemorrhage	Chapter IX Diseases of the circulatory system	Class 5 - Public	Circulatory
ebv_q30_0.0018	131615	0.287125	0.0775491	0.000349011	0.5	1446	32860	binary	131615#Source of report of K41 (Femoral hernia)	Chapter XI Diseases of the digestive system	Class 5 - Public	Gastrointestinal
ebv_q30_0.0018	41202#I839#I83.9 Varicose veins of lower extremities without ulcer or inflammation	0.109812	0.0303256	0.000350943	0.5	11715	28170	binary	41202#I839#Varicose veins of lower extremities without ulcer or inflammation	Chapter IX Diseases of the circulatory system	Class 5 - Public	Circulatory
ebv_q30_0.0018	Union#M2320#M23.20 Derangement of meniscus due to old tear or injury (Multiple sites)	0.284686	0.0769121	0.000351419	0.5	1612	13037	binary	Union#M2320#Derangement of meniscus due to old tear or injury Multiple sites	Chapter XIII Diseases of the musculoskeletal system and connective tissue	Class 5 - Public	Musculoskeletal
ebv_q30_0.0018	Union#E612#E61.2 Magnesium deficiency	0.917089	0.234475	0.000357574	0.5	103	22359	binary	Union#E612#Magnesium deficiency	Chapter IV Endocrine nutritional and metabolic diseases	Class 5 - Public	Endocrine & metabolic
ebv_q30_0.0018	Union#D013#D01.3 Anus and anal canal	1.01784	0.257803	0.00036002	0.5	83	25047	binary	Union#D013#Carcinoma in situ: Anus and anal canal	Chapter II Neoplasms	Class 5 - Public	Neoplasms
ebv_q30_0.0018	131487	0.871169	0.223421	0.000362166	0.5	117	43236	binary	131487#Source of report of J41 (Simple and mucopurulent chronic bronchitis)	Chapter X Diseases of the respiratory system	Class 5 - Public	Respiratory
ebv_q30_0.0018	Union#B956#B95.6 Staphylococcus aureus as the cause of diseases classified to other chapters	0.174314	0.0478534	0.000362263	0.5	4377	21212	binary	Union#B956#Staphylococcus aureus as the cause of diseases classified to other chapters	Chapter I Certain infectious and parasitic diseases	Class 5 - Public	Infectious
ebv_q30_0.0018	Union#R221#R22.1 Localised swelling| mass and lump| neck	0.348113	0.0938899	0.000374667	0.5	1040	5852	binary	Union#R221#Localized swelling mass and lump neck	Chapter XVIII Symptoms signs and abnormal clinical and laboratory findings not elsewhere classified	Class 5 - Public	Abnormal labs
ebv_q30_0.0018	131373	0.665971	0.174063	0.000375166	0.5	219	33837	binary	131373#Source of report of I66 (Occlusion and stenosis of cerebral arteries not resulting in cerebral infarction)	Chapter IX Diseases of the circulatory system	Class 5 - Public	Circulatory
ebv_q30_0.0018	Union#B17#B17 Other acute viral hepatitis	0.52899	0.139775	0.000376316	0.5	396	20995	binary	Union#B17#Other acute viral hepatitis	Chapter I Certain infectious and parasitic diseases	Class 5 - Public	Infectious
ebv_q30_0.0018	Union#R591#R59.1 Generalised enlarged lymph nodes	0.353457	0.0953894	0.000377343	0.5	994	4886	binary	Union#R591#Generalized enlarged lymph nodes	Chapter XVIII Symptoms signs and abnormal clinical and laboratory findings not elsewhere classified	Class 5 - Public	Abnormal labs
ebv_q30_0.0018	Union#G62#G62 Other polyneuropathies	0.160329	0.0442319	0.000377598	0.5	5024	24762	binary	Union#G62#Other polyneuropathies	Chapter VI Diseases of the nervous system	Class 5 - Public	Nervous system
ebv_q30_0.0018	131741	0.0594728	0.0166342	0.000380487	0.5	43031	42510	binary	131741#Source of report of L30 (Other dermatitis)	Chapter XII Diseases of the skin and subcutaneous tissue	Class 5 - Public	Dermatologic
ebv_q30_0.0018	Union#M0595#M05.95 Seropositive rheumatoid arthritis| unspecified (Pelvic region and thigh)	1.89067	0.472369	0.000381724	0.5	17	7133	binary	Union#M0595#Seropositive rheumatoid arthritis unspecified Pelvic region and thigh	Chapter XIII Diseases of the musculoskeletal system and connective tissue	Class 5 - Public	Musculoskeletal
ebv_q30_0.0018	20002#1478#cervical spondylosis	0.203859	0.0560096	0.000385046	0.5	3009	27769	binary	20002#1478#cervical spondylosis	Chapter XIII Diseases of the musculoskeletal system and connective tissue	Class 5 - Public	Musculoskeletal
ebv_q30_0.0018	131485	0.123203	0.0341919	0.000386458	0.5	8746	41473	binary	131485#Source of report of J40 (Bronchitis not specified as acute or chronic)	Chapter X Diseases of the respiratory system	Class 5 - Public	Respiratory
ebv_q30_0.0018	20002#1473#high cholesterol	0.055608	0.0156114	0.000390341	0.5	53340	33226	binary	20002#1473#high cholesterol	Chapter XVIII Symptoms signs and abnormal clinical and laboratory findings not elsewhere classified	Class 5 - Public	Abnormal labs
ebv_q30_0.0018	20002#1493#other venous|lymphatic disease	-0.298362	0.0877258	0.000394467	0.5	1783	24193	binary	20002#1493#other venous|lymphatic disease	Chapter IX Diseases of the circulatory system	Class 5 - Public	Circulatory
ebv_q30_0.0018	130687	-0.308099	0.0908471	0.000397147	0.5	1732	43236	binary	130687#Source of report of D86 (Sarcoidosis)	Chapter III Diseases of the blood and blood-forming organs and certain disorders involving the immune mechanism	Class 5 - Public	Hematologic & immune
ebv_q30_0.0018	Union#K409#K40.9 Unilateral or unspecified inguinal hernia| without obstruction or gangrene	0.0898493	0.0252323	0.000397751	0.5	23097	9769	binary	Union#K409#Unilateral or unspecified inguinal hernia without obstruction or gangrene	Chapter XI Diseases of the digestive system	Class 5 - Public	Gastrointestinal
ebv_q30_0.0018	41202#M2551#M25.51 Pain in joint (Shoulder region)	0.308617	0.0839555	0.000400149	0.5	1256	27534	binary	41202#M2551#Pain in joint Shoulder region	Chapter XIII Diseases of the musculoskeletal system and connective tissue	Class 5 - Public	Musculoskeletal
ebv_q30_0.0018	Union#Block H90-H95#H90-H95 Other disorders of ear	0.0957593	0.0268272	0.000404804	0.5	16064	16665	binary	Union#Block H90-H95#H90-H95 Other disorders of ear	Chapter VIII Diseases of the ear and mastoid process	Class 5 - Public	Ear
ebv_q30_0.0018	20002#1289#schizophrenia	0.473066	0.126481	0.000406676	0.5	498	27790	binary	20002#1289#schizophrenia	Chapter V Mental and behavioural disorders	Class 5 - Public	Psychiatric
ebv_q30_0.0018	131361	0.256396	0.0703998	0.000416584	0.5	1813	38123	binary	131361#Source of report of I60 (Subarachnoid haemorrhage)	Chapter IX Diseases of the circulatory system	Class 5 - Public	Circulatory
ebv_q30_0.0018	131049	0.130079	0.0362815	0.000418284	0.5	7769	38934	binary	131049#Source of report of G40 (Epilepsy)	Chapter VI Diseases of the nervous system	Class 5 - Public	Nervous system
ebv_q30_0.0018	Union#Block G30-G32#G30-G32 Other degenerative diseases of the nervous system	0.140243	0.039138	0.000421271	0.5	6357	26396	binary	Union#Block G30-G32#G30-G32 Other degenerative diseases of the nervous system	Chapter VI Diseases of the nervous system	Class 5 - Public	Nervous system
ebv_q30_0.0018	40002#E87#E87 Other disorders of fluid| electrolyte and acid-base balance	0.953773	0.246433	0.000422402	0.5	90	42758	binary	40002#E87#Other disorders of fluid electrolyte and acid-base balance	Chapter IV Endocrine nutritional and metabolic diseases	Class 5 - Public	Endocrine & metabolic
ebv_q30_0.0018	40006#C819#C81.9 Hodgkin's disease| unspecified	0.85517	0.22161	0.000423327	0.5	124	31431	binary	40006#C819#Hodgkin lymphoma unspecified	Chapter II Neoplasms	Class 5 - Public	Neoplasms
ebv_q30_0.0018	Union#I208#I20.8 Other forms of angina pectoris	0.202863	0.0562494	0.000424666	0.5	3094	10985	binary	Union#I208#Other forms of angina pectoris	Chapter IX Diseases of the circulatory system	Class 5 - Public	Circulatory
ebv_q30_0.0018	40002#I73#I73 Other peripheral vascular diseases	0.489699	0.131408	0.000424803	0.5	425	24925	binary	40002#I73#Other peripheral vascular diseases	Chapter IX Diseases of the circulatory system	Class 5 - Public	Circulatory
ebv_q30_0.0018	Union#E833#E83.3 Disorders of phosphorus metabolism	0.251706	0.0693363	0.000429296	0.5	1913	18474	binary	Union#E833#Disorders of phosphorus metabolism and phosphatases	Chapter IV Endocrine nutritional and metabolic diseases	Class 5 - Public	Endocrine & metabolic
ebv_q30_0.0018	Union#M10#M10 Gout	0.0950188	0.0267949	0.000430066	0.5	18752	10295	binary	Union#M10#Gout	Chapter XIII Diseases of the musculoskeletal system and connective tissue	Class 5 - Public	Musculoskeletal
ebv_q30_0.0018	Union#G57#G57 Mononeuropathies of lower limb	0.167456	0.0466426	0.000435539	0.5	4657	19898	binary	Union#G57#Mononeuropathies of lower limb	Chapter VI Diseases of the nervous system	Class 5 - Public	Nervous system
ebv_q30_0.0018	131127	0.223025	0.0616894	0.00043576	0.5	2421	36265	binary	131127#Source of report of G99 (Other disorders of nervous system in diseases classified elsewhere)	Chapter VI Diseases of the nervous system	Class 5 - Public	Nervous system
ebv_q30_0.0018	Union#R198#R19.8 Other specified symptoms and signs involving the digestive system and abdomen	0.205657	0.0570936	0.000436304	0.5	3225	7486	binary	Union#R198#Other specified symptoms and signs involving the digestive system and abdomen	Chapter XVIII Symptoms signs and abnormal clinical and laboratory findings not elsewhere classified	Class 5 - Public	Abnormal labs
ebv_q30_0.0018	131421	0.421032	0.113933	0.000439925	0.5	618	29282	binary	131421#Source of report of I98 (Other disorders of circulatory system in diseases classified elsewhere)	Chapter IX Diseases of the circulatory system	Class 5 - Public	Circulatory
ebv_q30_0.0018	23073	0.396094	0.112054	0.000443361	0.5	1420	357	binary	23073#H. pylori Definition I seropositivity for Helicobacter pylori	Chapter I Certain infectious and parasitic diseases	Class 5 - Public	Infectious
ebv_q30_0.0018	41202#M798#M79.8 Other specified soft tissue disorders	0.140735	0.0393925	0.000444445	0.5	6519	29946	binary	41202#M798#Other specified soft tissue disorders	Chapter XIII Diseases of the musculoskeletal system and connective tissue	Class 5 - Public	Musculoskeletal
ebv_q30_0.0018	Union#M7204#M72.04 Palmar fascial fibromatosis [Dupuytren]-Hand	0.256609	0.0709716	0.000448933	0.5	1871	8928	binary	Union#M7204#Palmar fascial fibromatosis [Dupuytren]-Hand	Chapter XIII Diseases of the musculoskeletal system and connective tissue	Class 5 - Public	Musculoskeletal
ebv_q30_0.0018	41202#K221#K22.1 Ulcer of oesophagus	0.169748	0.0474159	0.000450656	0.5	4472	16861	binary	41202#K221#Ulcer of oesophagus	Chapter XI Diseases of the digestive system	Class 5 - Public	Gastrointestinal
ebv_q30_0.0018	40001#J84#J84 Other interstitial pulmonary diseases	0.39094	0.106576	0.000456666	0.5	687	27733	binary	40001#J84#Other interstitial pulmonary diseases	Chapter X Diseases of the respiratory system	Class 5 - Public	Respiratory
ebv_q30_0.0018	Union#G632#G63.2 Diabetic polyneuropathy	0.307262	0.0845015	0.000458233	0.5	1214	20023	binary	Union#G632#Diabetic polyneuropathy	Chapter VI Diseases of the nervous system	Class 5 - Public	Nervous system
ebv_q30_0.0018	Union#M0590#M05.90 Seropositive rheumatoid arthritis| unspecified (Multiple sites)	0.505621	0.136165	0.000459391	0.5	415	9461	binary	Union#M0590#Seropositive rheumatoid arthritis unspecified Multiple sites	Chapter XIII Diseases of the musculoskeletal system and connective tissue	Class 5 - Public	Musculoskeletal
ebv_q30_0.0018	Union#M2546#M25.46 Effusion of joint (Lower leg)	0.268072	0.0741855	0.000467259	0.5	1699	12021	binary	Union#M2546#Effusion of joint Lower leg	Chapter XIII Diseases of the musculoskeletal system and connective tissue	Class 5 - Public	Musculoskeletal
ebv_q30_0.0018	Union#D86#D86 Sarcoidosis	-0.296887	0.0885515	0.000472589	0.5	1838	33215	binary	Union#D86#Sarcoidosis	Chapter III Diseases of the blood and blood-forming organs and certain disorders involving the immune mechanism	Class 5 - Public	Hematologic & immune
ebv_q30_0.0018	131681	0.151306	0.0425297	0.000479069	0.5	5362	41813	binary	131681#Source of report of K83 (Other diseases of biliary tract)	Chapter XI Diseases of the digestive system	Class 5 - Public	Gastrointestinal
ebv_q30_0.0018	22130	0.280402	0.0776414	0.000479198	0.5	1623	7550	binary	22130#Doctor diagnosed COPD (chronic obstructive pulmonary disease)	Chapter X Diseases of the respiratory system	Class 5 - Public	Respiratory
ebv_q30_0.0018	Union#R418#R41.8 Other and unspecified symptoms and signs involving cognitive functions and awareness	0.217495	0.0610054	0.000490549	0.5	2828	5468	binary	Union#R418#Other and unspecified symptoms and signs involving cognitive functions and awareness	Chapter XVIII Symptoms signs and abnormal clinical and laboratory findings not elsewhere classified	Class 5 - Public	Abnormal labs
ebv_q30_0.0018	41202#I74#I74 Arterial embolism and thrombosis	0.321557	0.0888293	0.000495134	0.5	1082	19982	binary	41202#I74#Arterial embolism and thrombosis	Chapter IX Diseases of the circulatory system	Class 5 - Public	Circulatory
ebv_q30_0.0018	41202#M8697#M86.97 Osteomyelitis| unspecified (Ankle and foot)	0.54483	0.147069	0.000499209	0.5	338	18771	binary	41202#M8697#Osteomyelitis unspecified Ankle and foot	Chapter XIII Diseases of the musculoskeletal system and connective tissue	Class 5 - Public	Musculoskeletal
ebv_q30_0.0018	41202#K805#K80.5 Calculus of bile duct without cholangitis or cholecystitis	0.184788	0.0519218	0.000501559	0.5	3656	20257	binary	41202#K805#Calculus of bile duct without cholangitis or cholecystitis	Chapter XI Diseases of the digestive system	Class 5 - Public	Gastrointestinal
ebv_q30_0.0018	20002#1310#paget's disease	NA	NA	0.000503318	0	53	33145	binary	20002#1310#paget's disease	Chapter XIII Diseases of the musculoskeletal system and connective tissue	Class 5 - Public	Musculoskeletal
ebv_q30_0.0018	Union#K439#K43.9 Ventral hernia without obstruction or gangrene	0.172759	0.04867	0.00050538	0.5	4357	13140	binary	Union#K439#Other and unspecified ventral hernia without obstruction or gangrene	Chapter XI Diseases of the digestive system	Class 5 - Public	Gastrointestinal
ebv_q30_0.0018	Union#R47#R47 Speech disturbances| not elsewhere classified	0.177012	0.0500342	0.000509918	0.5	4457	5634	binary	Union#R47#Speech disturbances not elsewhere classified	Chapter XVIII Symptoms signs and abnormal clinical and laboratory findings not elsewhere classified	Class 5 - Public	Abnormal labs
ebv_q30_0.0018	Union#J128#J12.8 Other viral pneumonia	0.21544	0.0603996	0.000510755	0.5	2671	14473	binary	Union#J128#Other viral pneumonia	Chapter X Diseases of the respiratory system	Class 5 - Public	Respiratory
ebv_q30_0.0018	Union#R739#R73.9 Hyperglycaemia| unspecified	0.341537	0.0945128	0.000517913	0.5	1024	5363	binary	Union#R739#Hyperglycaemia unspecified	Chapter XVIII Symptoms signs and abnormal clinical and laboratory findings not elsewhere classified	Class 5 - Public	Abnormal labs
ebv_q30_0.0018	41202#K766#K76.6 Portal hypertension	0.743845	0.197561	0.000518724	0.5	168	15831	binary	41202#K766#Portal hypertension	Chapter XI Diseases of the digestive system	Class 5 - Public	Gastrointestinal
ebv_q30_0.0018	Union#K803#K80.3 Calculus of bile duct with cholangitis	0.409621	0.112496	0.000520071	0.5	645	11685	binary	Union#K803#Calculus of bile duct with cholangitis	Chapter XI Diseases of the digestive system	Class 5 - Public	Gastrointestinal
ebv_q30_0.0018	41202#L93#L93 Lupus erythematosus	1.23852	0.31957	0.000520482	0.5	47	23426	binary	41202#L93#Lupus erythematosus	Chapter XII Diseases of the skin and subcutaneous tissue	Class 5 - Public	Dermatologic
ebv_q30_0.0018	41202#C91#C91 Lymphoid leukaemia	0.368798	0.101836	0.000527037	0.5	789	21067	binary	41202#C91#Lymphoid leukaemia	Chapter II Neoplasms	Class 5 - Public	Neoplasms
ebv_q30_0.0018	Union#J01#J01 Acute sinusitis	0.0848735	0.0242893	0.000530506	0.5	21214	16954	binary	Union#J01#Acute sinusitis	Chapter X Diseases of the respiratory system	Class 5 - Public	Respiratory
ebv_q30_0.0018	41202#M8994#M89.94 Disorder of bone| unspecified (Hand)	NA	NA	0.000530745	0	59	29196	binary	41202#M8994#Disorder of bone unspecified Hand	Chapter XIII Diseases of the musculoskeletal system and connective tissue	Class 5 - Public	Musculoskeletal
ebv_q30_0.0018	Union#C859#C85.9 Non-Hodgkin's lymphoma| unspecified type	0.212105	0.0597221	0.00053732	0.5	2623	21988	binary	Union#C859#Non-Hodgkin lymphoma unspecified	Chapter II Neoplasms	Class 5 - Public	Neoplasms
ebv_q30_0.0018	41202#U071#U07.1 COVID-19 virus identified	0.17324	0.0490163	0.000540179	0.5	3967	35309	binary	41202#U071#COVID-19 virus identified	Chapter I Certain infectious and parasitic diseases	Class 5 - Public	Infectious
ebv_q30_0.0018	41202#H02#H02 Other disorders of eyelid	0.122597	0.0349184	0.000540533	0.5	8292	34610	binary	41202#H02#Other disorders of eyelid	Chapter VII Diseases of the eye and adnexa	Class 5 - Public	Ophthalmic
ebv_q30_0.0018	Union#J100#J10.0 Influenza with pneumonia| influenza virus identified	0.477653	0.13055	0.000540912	0.5	458	19001	binary	Union#J100#Influenza with pneumonia seasonal influenza virus identified	Chapter X Diseases of the respiratory system	Class 5 - Public	Respiratory
ebv_q30_0.0018	41202#K75#K75 Other inflammatory liver diseases	0.380911	0.105226	0.000544835	0.5	760	22853	binary	41202#K75#Other inflammatory liver diseases	Chapter XI Diseases of the digestive system	Class 5 - Public	Gastrointestinal
ebv_q30_0.0018	Union#K551#K55.1 Chronic vascular disorders of intestine	0.704949	0.188857	0.000547588	0.5	186	12367	binary	Union#K551#Chronic vascular disorders of intestine	Chapter XI Diseases of the digestive system	Class 5 - Public	Gastrointestinal
ebv_q30_0.0018	Union#Block G70-G73#G70-G73 Diseases of myoneural junction and muscle	0.327476	0.0910961	0.000549396	0.5	1034	24257	binary	Union#Block G70-G73#G70-G73 Diseases of myoneural junction and muscle	Chapter VI Diseases of the nervous system	Class 5 - Public	Nervous system
ebv_q30_0.0018	Union#K04#K04 Diseases of pulp and periapical tissues	0.136822	0.0389713	0.000549969	0.5	7303	14310	binary	Union#K04#Diseases of pulp and periapical tissues	Chapter XI Diseases of the digestive system	Class 5 - Public	Gastrointestinal
ebv_q30_0.0018	Union#Z511#Z51.1 Chemotherapy session for neoplasm	0.106081	0.0303766	0.000550927	0.5	12762	13925	binary	Union#Z511#Chemotherapy session for neoplasm	Chapter XXI Factors influencing health status and contact with health services	Class 5 - Public	Health status factors
ebv_q30_0.0018	Union#I24#I24 Other acute ischaemic heart diseases	0.166352	0.0472934	0.000551989	0.5	4592	10838	binary	Union#I24#Other acute ischaemic heart diseases	Chapter IX Diseases of the circulatory system	Class 5 - Public	Circulatory
ebv_q30_0.0018	41202#L40#L40 Psoriasis	0.382037	0.105634	0.00055323	0.5	745	38075	binary	41202#L40#Psoriasis	Chapter XII Diseases of the skin and subcutaneous tissue	Class 5 - Public	Dermatologic
ebv_q30_0.0018	Union#C780#C78.0 Secondary malignant neoplasm of lung	0.15237	0.0433886	0.000563372	0.5	5228	24214	binary	Union#C780#Secondary malignant neoplasm of lung	Chapter II Neoplasms	Class 5 - Public	Neoplasms
ebv_q30_0.0018	Union#H729#H72.9 Perforation of tympanic membrane| unspecified	0.343959	0.0957031	0.000564434	0.5	938	17414	binary	Union#H729#Perforation of tympanic membrane unspecified	Chapter VIII Diseases of the ear and mastoid process	Class 5 - Public	Ear
ebv_q30_0.0018	131397	0.0861773	0.0247463	0.000565719	0.5	17332	42238	binary	131397#Source of report of I80 (Phlebitis and thrombophlebitis)	Chapter IX Diseases of the circulatory system	Class 5 - Public	Circulatory
ebv_q30_0.0018	Union#I272#I27.2 Other secondary pulmonary hypertension	0.238159	0.0672275	0.000567442	0.5	2035	12996	binary	Union#I272#Other secondary pulmonary hypertension	Chapter IX Diseases of the circulatory system	Class 5 - Public	Circulatory
ebv_q30_0.0018	40002#K746#K74.6 Other and unspecified cirrhosis of liver	0.555116	0.151366	0.00057526	0.5	314	26987	binary	40002#K746#Other and unspecified cirrhosis of liver	Chapter XI Diseases of the digestive system	Class 5 - Public	Gastrointestinal
ebv_q30_0.0018	Union#I693#I69.3 Sequelae of cerebral infarction	0.338984	0.0946573	0.000576797	0.5	944	11425	binary	Union#I693#Sequelae of cerebral infarction	Chapter IX Diseases of the circulatory system	Class 5 - Public	Circulatory
ebv_q30_0.0018	41202#R59#R59 Enlarged lymph nodes	0.245696	0.0692472	0.000577409	0.5	1960	24661	binary	41202#R59#Enlarged lymph nodes	Chapter XVIII Symptoms signs and abnormal clinical and laboratory findings not elsewhere classified	Class 5 - Public	Abnormal labs
ebv_q30_0.0018	131089	0.277857	0.0781004	0.000582708	0.5	1439	30173	binary	131089#Source of report of G63 (Polyneuropathy in diseases classified elsewhere)	Chapter VI Diseases of the nervous system	Class 5 - Public	Nervous system
ebv_q30_0.0018	Union#M4699#M46.99 Inflammatory spondylopathy| unspecified (Site unspecified)	0.464996	0.128078	0.000582915	0.5	480	11086	binary	Union#M4699#Inflammatory spondylopathy unspecified Site unspecified	Chapter XIII Diseases of the musculoskeletal system and connective tissue	Class 5 - Public	Musculoskeletal
ebv_q30_0.0018	Union#K830#K83.0 Cholangitis	0.263095	0.0741711	0.000587063	0.5	1692	11429	binary	Union#K830#Cholangitis	Chapter XI Diseases of the digestive system	Class 5 - Public	Gastrointestinal
ebv_q30_0.0018	Union#Z874#Z87.4 Personal history of diseases of the genito-urinary system	0.0946992	0.0273143	0.000592501	0.5	16602	14419	binary	Union#Z874#Personal history of diseases of the genitourinary system	Chapter XXI Factors influencing health status and contact with health services	Class 5 - Public	Health status factors
ebv_q30_0.0018	40001#BlockJ80-J84#J80-J84 Other respiratory diseases principally affecting the interstitium	0.38211	0.106468	0.000598846	0.5	695	27650	binary	40001#Block J80-J84#J80-J84 Other respiratory diseases principally affecting the interstitium	Chapter X Diseases of the respiratory system	Class 5 - Public	Respiratory
ebv_q30_0.0018	Union#K519#K51.9 Ulcerative colitis| unspecified	0.175144	0.0500043	0.000603504	0.5	4152	12951	binary	Union#K519#Ulcerative colitis unspecified	Chapter XI Diseases of the digestive system	Class 5 - Public	Gastrointestinal
ebv_q30_0.0018	Union#B95#B95 Streptococcus and staphylococcus as the cause of diseases classified to other chapters	0.123009	0.0353632	0.000607464	0.5	8431	22515	binary	Union#B95#Streptococcus and staphylococcus as the cause of diseases classified to other chapters	Chapter I Certain infectious and parasitic diseases	Class 5 - Public	Infectious
ebv_q30_0.0018	41202#K62#K62 Other diseases of anus and rectum	0.0766424	0.0221865	0.00060911	0.5	24307	23357	binary	41202#K62#Other diseases of anus and rectum	Chapter XI Diseases of the digestive system	Class 5 - Public	Gastrointestinal
ebv_q30_0.0018	Union#B22#B22 Human immunodeficiency virus [HIV] disease resulting in other specified diseases	2.2542	0.589919	0.000612041	0.5	10	12775	binary	Union#B22#Human immunodeficiency virus [HIV] disease resulting in other specified diseases	Chapter I Certain infectious and parasitic diseases	Class 5 - Public	Infectious
ebv_q30_0.0018	41202#M542#M54.2 Cervicalgia	0.24766	0.0701218	0.000613913	0.5	1908	25471	binary	41202#M542#Cervicalgia	Chapter XIII Diseases of the musculoskeletal system and connective tissue	Class 5 - Public	Musculoskeletal
ebv_q30_0.0018	Union#R845#R84.5 Abnormal microbiological findings	0.634879	0.172601	0.000619956	0.5	246	5033	binary	Union#R845#Abnormal findings in specimens from respiratory organs and thorax Abnormal microbiological findings	Chapter XVIII Symptoms signs and abnormal clinical and laboratory findings not elsewhere classified	Class 5 - Public	Abnormal labs
ebv_q30_0.0018	20002#18#haematology	0.144856	0.0415977	0.000624586	0.5	5915	28979	binary	20002#18#haematology	Chapter III Diseases of the blood and blood-forming organs and certain disorders involving the immune mechanism	Class 5 - Public	Hematologic & immune
ebv_q30_0.0018	131675	0.0669996	0.0194595	0.000628476	0.5	30434	33715	binary	131675#Source of report of K80 (Cholelithiasis)	Chapter XI Diseases of the digestive system	Class 5 - Public	Gastrointestinal
ebv_q30_0.0018	Union#R61#R61 Hyperhidrosis	0.308174	0.0869512	0.000631058	0.5	1256	5019	binary	Union#R61#Hyperhidrosis	Chapter XVIII Symptoms signs and abnormal clinical and laboratory findings not elsewhere classified	Class 5 - Public	Abnormal labs
ebv_q30_0.0018	Union#I951#I95.1 Orthostatic hypotension	0.14162	0.0408518	0.000631581	0.5	6378	12669	binary	Union#I951#Orthostatic hypotension	Chapter IX Diseases of the circulatory system	Class 5 - Public	Circulatory
ebv_q30_0.0018	Union#K621#K62.1 Rectal polyp	0.104215	0.0301792	0.00063174	0.5	13093	12534	binary	Union#K621#Rectal polyp	Chapter XI Diseases of the digestive system	Class 5 - Public	Gastrointestinal
ebv_q30_0.0018	Union#K745#K74.5 Biliary cirrhosis| unspecified	0.82765	0.22201	0.000632244	0.5	125	10934	binary	Union#K745#Biliary cirrhosis unspecified	Chapter XI Diseases of the digestive system	Class 5 - Public	Gastrointestinal
ebv_q30_0.0018	Union#M4799#M47.99 Spondylosis| unspecified (Site unspecified)	0.333365	0.0938567	0.00064067	0.5	991	10988	binary	Union#M4799#Spondylosis unspecified Site unspecified	Chapter XIII Diseases of the musculoskeletal system and connective tissue	Class 5 - Public	Musculoskeletal
ebv_q30_0.0018	130659	0.146994	0.042292	0.000640931	0.5	5475	36346	binary	130659#Source of report of D69 (Purpura and other haemorrhagic conditions)	Chapter III Diseases of the blood and blood-forming organs and certain disorders involving the immune mechanism	Class 5 - Public	Hematologic & immune
ebv_q30_0.0018	Union#J86#J86 Pyothorax	0.377879	0.105793	0.00064177	0.5	760	13576	binary	Union#J86#Pyothorax	Chapter X Diseases of the respiratory system	Class 5 - Public	Respiratory
ebv_q30_0.0018	41202#M063#M06.3 Rheumatoid nodule	0.719673	0.195269	0.000647753	0.5	169	20581	binary	41202#M063#Rheumatoid nodule	Chapter XIII Diseases of the musculoskeletal system and connective tissue	Class 5 - Public	Musculoskeletal
ebv_q30_0.0018	Union#Block M60-M63#M60-M63 Disorders of muscles	0.213828	0.061107	0.000648518	0.5	2650	12260	binary	Union#Block M60-M63#M60-M63 Disorders of muscles	Chapter XIII Diseases of the musculoskeletal system and connective tissue	Class 5 - Public	Musculoskeletal
ebv_q30_0.0018	131743	0.0954614	0.0276722	0.000649074	0.5	13973	39734	binary	131743#Source of report of L40 (Psoriasis)	Chapter XII Diseases of the skin and subcutaneous tissue	Class 5 - Public	Dermatologic
ebv_q30_0.0018	Union#M21#M21 Other acquired deformities of limbs	0.154079	0.0443877	0.000650512	0.5	5378	13369	binary	Union#M21#Other acquired deformities of limbs	Chapter XIII Diseases of the musculoskeletal system and connective tissue	Class 5 - Public	Musculoskeletal
ebv_q30_0.0018	41202#M255#M25.5 Pain in joint	0.111989	0.0324144	0.000651135	0.5	10108	27021	binary	41202#M255#Pain in joint	Chapter XIII Diseases of the musculoskeletal system and connective tissue	Class 5 - Public	Musculoskeletal
ebv_q30_0.0018	Union#C210#C21.0 Anus| unspecified	0.587533	0.161418	0.000655467	0.5	271	19511	binary	Union#C210#Malignant neoplasm: Anus unspecified	Chapter II Neoplasms	Class 5 - Public	Neoplasms
ebv_q30_0.0018	Union#K55#K55 Vascular disorders of intestine	0.191724	0.0550154	0.000655834	0.5	3269	13422	binary	Union#K55#Vascular disorders of intestine	Chapter XI Diseases of the digestive system	Class 5 - Public	Gastrointestinal
ebv_q30_0.0018	Union#R03#R03 Abnormal blood-pressure reading| without diagnosis	0.151661	0.0438887	0.000664252	0.5	5989	6465	binary	Union#R03#Abnormal blood-pressure reading without diagnosis	Chapter XVIII Symptoms signs and abnormal clinical and laboratory findings not elsewhere classified	Class 5 - Public	Abnormal labs
ebv_q30_0.0018	131647	0.0570737	0.0166714	0.000664711	0.5	42732	40072	binary	131647#Source of report of K62 (Other diseases of anus and rectum)	Chapter XI Diseases of the digestive system	Class 5 - Public	Gastrointestinal
ebv_q30_0.0018	130709	0.0606954	0.0177338	0.000667474	0.5	37710	33523	binary	130709#Source of report of E11 (Type 2 diabetes mellitus)	Chapter IV Endocrine nutritional and metabolic diseases	Class 5 - Public	Endocrine & metabolic
ebv_q30_0.0018	40006#C845#C84.5 Other and unspecified T-cell lymphomas	1.15756	0.306119	0.000670682	0.5	53	31420	binary	40006#C845#Other mature T/NK-cell lymphomas	Chapter II Neoplasms	Class 5 - Public	Neoplasms
ebv_q30_0.0018	41202#G821#G82.1 Spastic paraplegia	NA	NA	0.000680034	0	56	39129	binary	41202#G821#Spastic paraplegia	Chapter VI Diseases of the nervous system	Class 5 - Public	Nervous system
ebv_q30_0.0018	40001#K55#K55 Vascular disorders of intestine	0.694572	0.189955	0.000684431	0.5	175	42796	binary	40001#K55#Vascular disorders of intestine	Chapter XI Diseases of the digestive system	Class 5 - Public	Gastrointestinal
ebv_q30_0.0018	Union#I7000#I70.00 Atherosclerosis of aorta (without gangrene)	0.306499	0.0871383	0.00068491	0.5	1126	11700	binary	Union#I7000#Atherosclerosis of aorta without gangrene	Chapter IX Diseases of the circulatory system	Class 5 - Public	Circulatory
ebv_q30_0.0018	Union#M659#M65.9 Synovitis and tenosynovitis| unspecified	0.186818	0.053805	0.000687031	0.5	3564	13022	binary	Union#M659#Synovitis and tenosynovitis unspecified	Chapter XIII Diseases of the musculoskeletal system and connective tissue	Class 5 - Public	Musculoskeletal
ebv_q30_0.0018	41202#C21#C21 Malignant neoplasm of anus and anal canal	0.529793	0.146951	0.000691437	0.5	341	23477	binary	41202#C21#Malignant neoplasm of anus and anal canal	Chapter II Neoplasms	Class 5 - Public	Neoplasms
ebv_q30_0.0018	Union#C85#C85 Other and unspecified types of non-Hodgkin's lymphoma	0.211233	0.0607117	0.000694689	0.5	2516	22482	binary	Union#C85#Other and unspecified types of non-Hodgkin lymphoma	Chapter II Neoplasms	Class 5 - Public	Neoplasms
ebv_q30_0.0018	131537	0.438674	0.122983	0.000700768	0.5	506	38029	binary	131537#Source of report of J91 (Pleural effusion in conditions classified elsewhere)	Chapter X Diseases of the respiratory system	Class 5 - Public	Respiratory
ebv_q30_0.0018	41202#J34#J34 Other disorders of nose and nasal sinuses	0.13754	0.0398999	0.000701865	0.5	6659	29443	binary	41202#J34#Other disorders of nose and nasal sinuses	Chapter X Diseases of the respiratory system	Class 5 - Public	Respiratory
ebv_q30_0.0018	41202#I65#I65 Occlusion and stenosis of precerebral arteries| not resulting in cerebral infarction	0.320809	0.0911326	0.000702824	0.5	1018	19762	binary	41202#I65#Occlusion and stenosis of precerebral arteries not resulting in cerebral infarction	Chapter IX Diseases of the circulatory system	Class 5 - Public	Circulatory
ebv_q30_0.0018	Union#G409#G40.9 Epilepsy| unspecified	0.144472	0.0419122	0.000707311	0.5	5778	26619	binary	Union#G409#Epilepsy unspecified	Chapter VI Diseases of the nervous system	Class 5 - Public	Nervous system
ebv_q30_0.0018	131685	0.182828	0.0527981	0.000709753	0.5	3373	38513	binary	131685#Source of report of K86 (Other diseases of pancreas)	Chapter XI Diseases of the digestive system	Class 5 - Public	Gastrointestinal
ebv_q30_0.0018	40002#M069#M06.9 Rheumatoid arthritis| unspecified	0.670402	0.184354	0.000713504	0.5	188	43149	binary	40002#M069#Rheumatoid arthritis unspecified	Chapter XIII Diseases of the musculoskeletal system and connective tissue	Class 5 - Public	Musculoskeletal
ebv_q30_0.0018	131451	0.272391	0.0778748	0.000714967	0.5	1446	33252	binary	131451#Source of report of J15 (Bacterial pneumonia not elsewhere classified)	Chapter X Diseases of the respiratory system	Class 5 - Public	Respiratory
ebv_q30_0.0018	Union#D696#D69.6 Thrombocytopenia| unspecified	0.177819	0.0514242	0.000715537	0.5	3636	27041	binary	Union#D696#Thrombocytopenia unspecified	Chapter III Diseases of the blood and blood-forming organs and certain disorders involving the immune mechanism	Class 5 - Public	Hematologic & immune
ebv_q30_0.0018	131525	0.295198	0.0842772	0.000723191	0.5	1190	36003	binary	131525#Source of report of J81 (Pulmonary oedema)	Chapter X Diseases of the respiratory system	Class 5 - Public	Respiratory
ebv_q30_0.0018	Union#A490#A49.0 Staphylococcal infection| unspecified	0.375935	0.106366	0.000728339	0.5	737	20355	binary	Union#A490#Staphylococcal infection unspecified site	Chapter I Certain infectious and parasitic diseases	Class 5 - Public	Infectious
ebv_q30_0.0018	Union#G59#G59 Mononeuropathy in diseases classified elsewhere	0.55564	0.154458	0.000731018	0.5	301	20172	binary	Union#G59#Mononeuropathy in diseases classified elsewhere	Chapter VI Diseases of the nervous system	Class 5 - Public	Nervous system
ebv_q30_0.0018	41202#M321#M32.1 Systemic lupus erythematosus with organ or system involvement	1.38782	0.362591	0.000731759	0.5	36	18873	binary	41202#M321#Systemic lupus erythematosus with organ or system involvement	Chapter XIII Diseases of the musculoskeletal system and connective tissue	Class 5 - Public	Musculoskeletal
ebv_q30_0.0018	Union#M4807#M48.07 Spinal stenosis (Lumbosacral region)	0.413528	0.116603	0.00073467	0.5	611	12543	binary	Union#M4807#Spinal stenosis Lumbosacral region	Chapter XIII Diseases of the musculoskeletal system and connective tissue	Class 5 - Public	Musculoskeletal
ebv_q30_0.0018	131755	0.113884	0.0332742	0.000737363	0.5	9446	34436	binary	131755#Source of report of L50 (Urticaria)	Chapter XII Diseases of the skin and subcutaneous tissue	Class 5 - Public	Dermatologic
ebv_q30_0.0018	Union#B203#B20.3 HIV disease resulting in other viral infections	2.17219	0.568113	0.00074426	0.5	11	12775	binary	Union#B203#HIV disease resulting in other viral infections	Chapter I Certain infectious and parasitic diseases	Class 5 - Public	Infectious
ebv_q30_0.0018	Union#Z855#Z85.5 Personal history of malignant neoplasm of urinary tract	0.149641	0.0437172	0.000750618	0.5	5848	9459	binary	Union#Z855#Personal history of malignant neoplasm of urinary tract	Chapter XXI Factors influencing health status and contact with health services	Class 5 - Public	Health status factors
ebv_q30_0.0018	Union#J432#J43.2 Centrilobular emphysema	0.509844	0.14267	0.000756368	0.5	374	15067	binary	Union#J432#Centrilobular emphysema	Chapter X Diseases of the respiratory system	Class 5 - Public	Respiratory
ebv_q30_0.0018	130209	2.20789	0.589931	0.000763525	0.5	10	21048	binary	130209#Source of report of B22 (Human immunodeficiency virus [HIV] disease resulting in other specified diseases)	Chapter I Certain infectious and parasitic diseases	Class 5 - Public	Infectious
ebv_q30_0.0018	Union#H579#H57.9 Disorder of eye and adnexa| unspecified	0.0499925	0.0147999	0.000764829	0.5	62278	31419	binary	Union#H579#Disorder of eye and adnexa unspecified	Chapter VII Diseases of the eye and adnexa	Class 5 - Public	Ophthalmic
ebv_q30_0.0018	Union#L71#L71 Rosacea	0.140274	0.040982	0.000766516	0.5	6247	22497	binary	Union#L71#Rosacea	Chapter XII Diseases of the skin and subcutaneous tissue	Class 5 - Public	Dermatologic
ebv_q30_0.0018	40006#C210#C21.0 Anus| unspecified	0.855359	0.23296	0.000767489	0.5	108	24980	binary	40006#C210#Malignant neoplasm: Anus unspecified	Chapter II Neoplasms	Class 5 - Public	Neoplasms
ebv_q30_0.0018	130199	0.498433	0.139728	0.00076929	0.5	396	34172	binary	130199#Source of report of B17 (Other acute viral hepatitis)	Chapter I Certain infectious and parasitic diseases	Class 5 - Public	Infectious
ebv_q30_0.0018	131489	0.37479	0.106675	0.00077651	0.5	701	43236	binary	131489#Source of report of J42 (Unspecified chronic bronchitis)	Chapter X Diseases of the respiratory system	Class 5 - Public	Respiratory
ebv_q30_0.0018	Union#C770#C77.0 Lymph nodes of head| face and neck	0.25469	0.0734829	0.000780769	0.5	1704	21066	binary	Union#C770#Secondary and unspecified malignant neoplasm: Lymph nodes of head face and neck	Chapter II Neoplasms	Class 5 - Public	Neoplasms
ebv_q30_0.0018	41202#R56#R56 Convulsions| not elsewhere classified	0.218224	0.0632504	0.000783696	0.5	2402	21300	binary	41202#R56#Convulsions not elsewhere classified	Chapter XVIII Symptoms signs and abnormal clinical and laboratory findings not elsewhere classified	Class 5 - Public	Abnormal labs
ebv_q30_0.0018	41202#M7966#M79.66 Pain in limb (Lower leg)	0.174703	0.0509176	0.000785086	0.5	3803	26840	binary	41202#M7966#Pain in limb Lower leg	Chapter XIII Diseases of the musculoskeletal system and connective tissue	Class 5 - Public	Musculoskeletal
ebv_q30_0.0018	Union#G31#G31 Other degenerative diseases of nervous system| not elsewhere classified	0.143539	0.0420173	0.000786291	0.5	5600	27478	binary	Union#G31#Other degenerative diseases of nervous system not elsewhere classified	Chapter VI Diseases of the nervous system	Class 5 - Public	Nervous system
ebv_q30_0.0018	41202#C32#C32 Malignant neoplasm of larynx	0.490976	0.138375	0.000797526	0.5	390	16132	binary	41202#C32#Malignant neoplasm of larynx	Chapter II Neoplasms	Class 5 - Public	Neoplasms
ebv_q30_0.0018	41202#J100#J10.0 Influenza with pneumonia| influenza virus identified	0.517261	0.145399	0.000803481	0.5	351	37117	binary	41202#J100#Influenza with pneumonia seasonal influenza virus identified	Chapter X Diseases of the respiratory system	Class 5 - Public	Respiratory
ebv_q30_0.0018	Union#B21#B21 Human immunodeficiency virus [HIV] disease resulting in malignant neoplasms	2.15488	0.568187	0.000809414	0.5	11	12775	binary	Union#B21#Human immunodeficiency virus [HIV] disease resulting in malignant neoplasms	Chapter I Certain infectious and parasitic diseases	Class 5 - Public	Infectious
ebv_q30_0.0018	40011#9591#Malignant lymphoma| non-Hodgkin	0.538473	0.151301	0.000816292	0.5	315	36613	binary	40011#9591#Malignant lymphoma| non-Hodgkin	Chapter II Neoplasms	Class 5 - Public	Neoplasms
ebv_q30_0.0018	Union#J387#J38.7 Other diseases of larynx	0.35702	0.102183	0.000820182	0.5	832	16517	binary	Union#J387#Other diseases of larynx	Chapter X Diseases of the respiratory system	Class 5 - Public	Respiratory
ebv_q30_0.0018	41202#M541#M54.1 Radiculopathy	0.279801	0.0808692	0.000830042	0.5	1395	26095	binary	41202#M541#Radiculopathy	Chapter XIII Diseases of the musculoskeletal system and connective tissue	Class 5 - Public	Musculoskeletal
ebv_q30_0.0018	41202#R568#R56.8 Other and unspecified convulsions	0.217489	0.0633547	0.000832009	0.5	2397	21237	binary	41202#R568#Other and unspecified convulsions	Chapter XVIII Symptoms signs and abnormal clinical and laboratory findings not elsewhere classified	Class 5 - Public	Abnormal labs
ebv_q30_0.0018	Union#M50#M50 Cervical disk disorders	0.164925	0.0484149	0.000838826	0.5	4490	14201	binary	Union#M50#Cervical disc disorders	Chapter XIII Diseases of the musculoskeletal system and connective tissue	Class 5 - Public	Musculoskeletal
ebv_q30_0.0018	40002#J984#J98.4 Other disorders of lung	1.18294	0.318569	0.000845861	0.5	48	41744	binary	40002#J984#Other disorders of lung	Chapter X Diseases of the respiratory system	Class 5 - Public	Respiratory
ebv_q30_0.0018	Union#M869#M86.9 Osteomyelitis| unspecified	0.324898	0.0936981	0.000852581	0.5	1015	9902	binary	Union#M869#Osteomyelitis unspecified	Chapter XIII Diseases of the musculoskeletal system and connective tissue	Class 5 - Public	Musculoskeletal
ebv_q30_0.0018	Union#G55#G55 Nerve root and plexus compressions in diseases classified elsewhere	0.120202	0.0355228	0.000852675	0.5	8314	26800	binary	Union#G55#Nerve root and plexus compressions in diseases classified elsewhere	Chapter VI Diseases of the nervous system	Class 5 - Public	Nervous system
ebv_q30_0.0018	Union#K66#K66 Other disorders of peritoneum	0.12392	0.0366412	0.000853875	0.5	8271	14509	binary	Union#K66#Other disorders of peritoneum	Chapter XI Diseases of the digestive system	Class 5 - Public	Gastrointestinal
ebv_q30_0.0018	41202#I7020#I70.20 Atherosclerosis of arteries of extremities (without gangrene)	0.359065	0.103205	0.000855706	0.5	774	19250	binary	41202#I7020#Atherosclerosis of arteries of extremities without gangrene	Chapter IX Diseases of the circulatory system	Class 5 - Public	Circulatory
ebv_q30_0.0018	Union#D01#D01 Carcinoma in situ of other and unspecified digestive organs	0.338325	0.0974588	0.000855792	0.5	882	20915	binary	Union#D01#Carcinoma in situ of other and unspecified digestive organs	Chapter II Neoplasms	Class 5 - Public	Neoplasms
ebv_q30_0.0018	40001#K729#K72.9 Hepatic failure| unspecified	1.47358	0.39241	0.000857439	0.5	28	25443	binary	40001#K729#Hepatic failure unspecified	Chapter XI Diseases of the digestive system	Class 5 - Public	Gastrointestinal
ebv_q30_0.0018	Union#Z852#Z85.2 Personal history of malignant neoplasm of other respiratory and intrathoracic organs	0.387707	0.111204	0.000866787	0.5	680	9381	binary	Union#Z852#Personal history of malignant neoplasm of other respiratory and intrathoracic organs	Chapter XXI Factors influencing health status and contact with health services	Class 5 - Public	Health status factors
ebv_q30_0.0018	40001#C85#C85 Other and unspecified types of non-Hodgkin's lymphoma	0.510835	0.144759	0.00086684	0.5	344	25618	binary	40001#C85#Other and unspecified types of non-Hodgkin lymphoma	Chapter II Neoplasms	Class 5 - Public	Neoplasms
ebv_q30_0.0018	41202#U07#U07 Emergency use of U07	0.162986	0.047971	0.000867691	0.5	4175	35229	binary	41202#U07#Emergency use of U07	Chapter I Certain infectious and parasitic diseases	Class 5 - Public	Infectious
ebv_q30_0.0018	40002#BlockK70-K77#K70-K77 Diseases of liver	0.347505	0.100088	0.000869962	0.5	839	28779	binary	40002#Block K70-K77#K70-K77 Diseases of liver	Chapter XI Diseases of the digestive system	Class 5 - Public	Gastrointestinal
ebv_q30_0.0018	Union#R609#R60.9 Oedema| unspecified	0.270976	0.0789813	0.000880742	0.5	1547	5414	binary	Union#R609#Oedema unspecified	Chapter XVIII Symptoms signs and abnormal clinical and laboratory findings not elsewhere classified	Class 5 - Public	Abnormal labs
ebv_q30_0.0018	Union#Block R83-R89#R83-R89 Abnormal findings on examination of other body fluids| substances and tissues| without diagnosis	0.219078	0.0642037	0.000884011	0.5	2610	5935	binary	Union#Block R83-R89#R83-R89 Abnormal findings on examination of other body fluids substances and tissues without diagnosis	Chapter XVIII Symptoms signs and abnormal clinical and laboratory findings not elsewhere classified	Class 5 - Public	Abnormal labs
ebv_q30_0.0018	Union#H91#H91 Other hearing loss	0.0842856	0.0251664	0.000889465	0.5	18819	16803	binary	Union#H91#Other hearing loss	Chapter VIII Diseases of the ear and mastoid process	Class 5 - Public	Ear
ebv_q30_0.0018	Union#K649#K64.9 Haemorrhoids| unspecified	0.107638	0.0320217	0.000893419	0.5	11296	14488	binary	Union#K649#Haemorrhoids unspecified	Chapter XI Diseases of the digestive system	Class 5 - Public	Gastrointestinal
ebv_q30_0.0018	20002#1094#deep venous thrombosis (dvt)	0.115394	0.034346	0.000917883	0.5	8623	28183	binary	20002#1094#deep venous thrombosis (dvt)	Chapter IX Diseases of the circulatory system	Class 5 - Public	Circulatory
ebv_q30_0.0018	131447	0.326767	0.0947967	0.000922506	0.5	947	37939	binary	131447#Source of report of J13 (Pneumonia due to Streptococcus pneumoniae)	Chapter X Diseases of the respiratory system	Class 5 - Public	Respiratory
ebv_q30_0.0018	Union#E873#E87.3 Alkalosis	0.368223	0.106386	0.000926682	0.5	741	19648	binary	Union#E873#Alkalosis	Chapter IV Endocrine nutritional and metabolic diseases	Class 5 - Public	Endocrine & metabolic
ebv_q30_0.0018	40001#ChapterI#Chapter I Certain infectious and parasitic diseases	0.521341	0.148508	0.000938826	0.5	327	35933	binary	40001#Chapter I#Chapter I Certain infectious and parasitic diseases	Chapter I Certain infectious and parasitic diseases	Class 5 - Public	Infectious
ebv_q30_0.0018	41202#E83#E83 Disorders of mineral metabolism	0.212604	0.062603	0.000938902	0.5	2360	36269	binary	41202#E83#Disorders of mineral metabolism	Chapter IV Endocrine nutritional and metabolic diseases	Class 5 - Public	Endocrine & metabolic
ebv_q30_0.0018	20002#1494#varicose veins	-0.298834	0.0942011	0.000947372	0.5	1537	24872	binary	20002#1494#varicose veins	Chapter IX Diseases of the circulatory system	Class 5 - Public	Circulatory
ebv_q30_0.0018	Union#M2556#M25.56 Pain in joint (Lower leg)	0.17438	0.0516719	0.000950552	0.5	3857	14140	binary	Union#M2556#Pain in joint Lower leg	Chapter XIII Diseases of the musculoskeletal system and connective tissue	Class 5 - Public	Musculoskeletal
ebv_q30_0.0018	Union#E14#E14 Unspecified diabetes mellitus	0.0699806	0.0210665	0.000960195	0.5	28797	19757	binary	Union#E14#Unspecified diabetes mellitus	Chapter IV Endocrine nutritional and metabolic diseases	Class 5 - Public	Endocrine & metabolic
ebv_q30_0.0018	4067	-0.241567	0.0733907	0.000963439	0.5	3706	848	binary	4067#Facial pains for 3+ months	Chapter XVIII Symptoms signs and abnormal clinical and laboratory findings not elsewhere classified	Class 5 - Public	Abnormal labs
ebv_q30_0.0018	41202#K219#K21.9 Gastro-oesophageal reflux disease without oesophagitis	0.113892	0.0340488	0.00096553	0.5	9384	21302	binary	41202#K219#Gastro-oesophageal reflux disease without oesophagitis	Chapter XI Diseases of the digestive system	Class 5 - Public	Gastrointestinal
ebv_q30_0.0018	Union#Z29#Z29 Need for other prophylactic measures	0.202193	0.0598017	0.000968712	0.5	2819	13284	binary	Union#Z29#Need for other prophylactic measures	Chapter XXI Factors influencing health status and contact with health services	Class 5 - Public	Health status factors
ebv_q30_0.0018	131283	0.117858	0.0352335	0.000971534	0.5	8014	35295	binary	131283#Source of report of I08 (Multiple valve diseases)	Chapter IX Diseases of the circulatory system	Class 5 - Public	Circulatory
ebv_q30_0.0018	40006#C81#C81 Hodgkin's disease	0.506169	0.144585	0.000973769	0.5	369	26273	binary	40006#C81#Hodgkin lymphoma	Chapter II Neoplasms	Class 5 - Public	Neoplasms
ebv_q30_0.0018	130207	2.11589	0.568207	0.000974734	0.5	11	21048	binary	130207#Source of report of B21 (Human immunodeficiency virus [HIV] disease resulting in malignant neoplasms)	Chapter I Certain infectious and parasitic diseases	Class 5 - Public	Infectious
ebv_q30_0.0018	Union#K660#K66.0 Peritoneal adhesions	0.126943	0.0379739	0.00098581	0.5	7628	14525	binary	Union#K660#Peritoneal adhesions	Chapter XI Diseases of the digestive system	Class 5 - Public	Gastrointestinal
ebv_q30_0.0018	131087	0.148192	0.0441692	0.00098597	0.5	5017	35857	binary	131087#Source of report of G62 (Other polyneuropathies)	Chapter VI Diseases of the nervous system	Class 5 - Public	Nervous system
ebv_q30_0.0018	41202#M75#M75 Shoulder lesions	0.100232	0.0300847	0.00099479	0.5	12009	30492	binary	41202#M75#Shoulder lesions	Chapter XIII Diseases of the musculoskeletal system and connective tissue	Class 5 - Public	Musculoskeletal
ebv_q30_0.0018	131081	0.540299	0.154384	0.000997086	0.5	301	29929	binary	131081#Source of report of G59 (Mononeuropathy in diseases classified elsewhere)	Chapter VI Diseases of the nervous system	Class 5 - Public	Nervous system
ebv_q30_0.0018	Union#F059#F05.9 Delirium| unspecified	0.147341	0.044014	0.000999087	0.5	5164	20380	binary	Union#F059#Delirium unspecified	Chapter V Mental and behavioural disorders	Class 5 - Public	Psychiatric
ebv_q30_0.0018	Union#Z49#Z49 Care involving dialysis	0.399275	0.115719	0.00100494	0.5	637	10065	binary	Union#Z49#Care involving dialysis	Chapter XXI Factors influencing health status and contact with health services	Class 5 - Public	Health status factors
ebv_q30_0.0018	40001#J841#J84.1 Other interstitial pulmonary diseases with fibrosis	0.417169	0.120865	0.00100651	0.5	524	26080	binary	40001#J841#Other interstitial pulmonary diseases with fibrosis	Chapter X Diseases of the respiratory system	Class 5 - Public	Respiratory
ebv_q30_0.0018	Union#I120#I12.0 Hypertensive renal disease with renal failure	0.252237	0.0744923	0.00100808	0.5	1642	11280	binary	Union#I120#Hypertensive renal disease with renal failure	Chapter IX Diseases of the circulatory system	Class 5 - Public	Circulatory
ebv_q30_0.0018	41202#K419#K41.9 Unilateral or unspecified femoral hernia| without obstruction or gangrene	0.37886	0.110087	0.00100815	0.5	698	16332	binary	41202#K419#Unilateral or unspecified femoral hernia without obstruction or gangrene	Chapter XI Diseases of the digestive system	Class 5 - Public	Gastrointestinal
ebv_q30_0.0018	20002#1374#allergy|hypersensitivity|anaphylaxis	-0.0658056	0.0201666	0.00100975	0.5	31681	40271	binary	20002#1374#allergy|hypersensitivity|anaphylaxis	Chapter III Diseases of the blood and blood-forming organs and certain disorders involving the immune mechanism	Class 5 - Public	Hematologic & immune
ebv_q30_0.0018	41202#H160#H16.0 Corneal ulcer	0.664926	0.187894	0.0010152	0.5	193	34936	binary	41202#H160#Corneal ulcer	Chapter VII Diseases of the eye and adnexa	Class 5 - Public	Ophthalmic
ebv_q30_0.0018	41202#J969#J96.9 Respiratory failure| unspecified	0.390057	0.113318	0.00101599	0.5	630	32568	binary	41202#J969#Respiratory failure unspecified	Chapter X Diseases of the respiratory system	Class 5 - Public	Respiratory
ebv_q30_0.0018	40002#K859#K85.9 Acute pancreatitis| unspecified	1.15908	0.31743	0.00102342	0.5	49	31001	binary	40002#K859#Acute pancreatitis unspecified	Chapter XI Diseases of the digestive system	Class 5 - Public	Gastrointestinal
ebv_q30_0.0018	40002#BlockM05-M14#M05-M14 Inflammatory polyarthropathies	0.60236	0.171743	0.00102862	0.5	227	43154	binary	40002#Block M05-M14#M05-M14 Inflammatory polyarthropathies	Chapter XIII Diseases of the musculoskeletal system and connective tissue	Class 5 - Public	Musculoskeletal
ebv_q30_0.0018	Union#B26#B26 Mumps	-0.124566	0.0385889	0.00103612	0.5	8970	26180	binary	Union#B26#Mumps	Chapter I Certain infectious and parasitic diseases	Class 5 - Public	Infectious
ebv_q30_0.0018	Union#G590#G59.0 Diabetic mononeuropathy	0.543614	0.155782	0.00103918	0.5	299	20206	binary	Union#G590#Diabetic mononeuropathy	Chapter VI Diseases of the nervous system	Class 5 - Public	Nervous system
ebv_q30_0.0018	20002#1294#back problem	0.0700057	0.0211834	0.00104152	0.5	25618	35426	binary	20002#1294#back problem	Chapter XIII Diseases of the musculoskeletal system and connective tissue	Class 5 - Public	Musculoskeletal
ebv_q30_0.0018	41202#H26#H26 Other cataract	0.0614924	0.0186655	0.00105338	0.5	33812	35620	binary	41202#H26#Other cataract	Chapter VII Diseases of the eye and adnexa	Class 5 - Public	Ophthalmic
ebv_q30_0.0018	Union#I12#I12 Hypertensive renal disease	0.237808	0.0706788	0.00106383	0.5	1847	11380	binary	Union#I12#Hypertensive renal disease	Chapter IX Diseases of the circulatory system	Class 5 - Public	Circulatory
ebv_q30_0.0018	23074	0.263777	0.0799193	0.00107035	0.5	2463	744	binary	23074#H. pylori Definition II seropositivity for Helicobacter pylori	Chapter I Certain infectious and parasitic diseases	Class 5 - Public	Infectious
ebv_q30_0.0018	Union#R30#R30 Pain associated with micturition	0.237537	0.0706512	0.00107098	0.5	2004	5506	binary	Union#R30#Pain associated with micturition	Chapter XVIII Symptoms signs and abnormal clinical and laboratory findings not elsewhere classified	Class 5 - Public	Abnormal labs
ebv_q30_0.0018	Union#R74#R74 Abnormal serum enzyme levels	0.349539	0.102705	0.00108758	0.5	847	5090	binary	Union#R74#Abnormal serum enzyme levels	Chapter XVIII Symptoms signs and abnormal clinical and laboratory findings not elsewhere classified	Class 5 - Public	Abnormal labs
ebv_q30_0.0018	Union#J982#J98.2 Interstitial emphysema	0.800934	0.224956	0.00109284	0.5	125	12733	binary	Union#J982#Interstitial emphysema	Chapter X Diseases of the respiratory system	Class 5 - Public	Respiratory
ebv_q30_0.0018	Union#M07#M07 Psoriatic and enteropathic arthropathies	0.276969	0.0820545	0.00110622	0.5	1409	13873	binary	Union#M07#Psoriatic and enteropathic arthropathies	Chapter XIII Diseases of the musculoskeletal system and connective tissue	Class 5 - Public	Musculoskeletal
ebv_q30_0.0018	Union#C851#C85.1 B-cell lymphoma| unspecified	0.327563	0.0966472	0.00111751	0.5	900	21672	binary	Union#C851#B-cell lymphoma unspecified	Chapter II Neoplasms	Class 5 - Public	Neoplasms
ebv_q30_0.0018	Union#R161#R16.1 Splenomegaly| not elsewhere classified	0.325154	0.0960488	0.00111999	0.5	1012	4330	binary	Union#R161#Splenomegaly not elsewhere classified	Chapter XVIII Symptoms signs and abnormal clinical and laboratory findings not elsewhere classified	Class 5 - Public	Abnormal labs
ebv_q30_0.0018	41202#I83#I83 Varicose veins of lower extremities	0.0974093	0.0295586	0.00112252	0.5	12426	28795	binary	41202#I83#Varicose veins of lower extremities	Chapter IX Diseases of the circulatory system	Class 5 - Public	Circulatory
ebv_q30_0.0018	Union#I255#I25.5 Ischaemic cardiomyopathy	0.337764	0.0997553	0.00112414	0.5	844	8401	binary	Union#I255#Ischaemic cardiomyopathy	Chapter IX Diseases of the circulatory system	Class 5 - Public	Circulatory
ebv_q30_0.0018	41202#E87#E87 Other disorders of fluid| electrolyte and acid-base balance	0.174236	0.0524006	0.00113466	0.5	3414	39683	binary	41202#E87#Other disorders of fluid electrolyte and acid-base balance	Chapter IV Endocrine nutritional and metabolic diseases	Class 5 - Public	Endocrine & metabolic
ebv_q30_0.0018	Union#K509#K50.9 Crohn's disease| unspecified	0.223495	0.0668152	0.00113855	0.5	2227	14630	binary	Union#K509#Crohn disease unspecified	Chapter XI Diseases of the digestive system	Class 5 - Public	Gastrointestinal
ebv_q30_0.0018	Union#M790#M79.0 Rheumatism| unspecified	0.313461	0.0927673	0.00114141	0.5	1081	8023	binary	Union#M790#Rheumatism unspecified	Chapter XIII Diseases of the musculoskeletal system and connective tissue	Class 5 - Public	Musculoskeletal
ebv_q30_0.0018	131663	0.286234	0.0850217	0.00114967	0.5	1210	31394	binary	131663#Source of report of K72 (Hepatic failure not elsewhere classified)	Chapter XI Diseases of the digestive system	Class 5 - Public	Gastrointestinal
ebv_q30_0.0018	Union#G406#G40.6 Grand mal seizures| unspecified (with or without petit mal)	0.541756	0.156433	0.00115157	0.5	309	27799	binary	Union#G406#Grand mal seizures unspecified (with or without petit mal)	Chapter VI Diseases of the nervous system	Class 5 - Public	Nervous system
ebv_q30_0.0018	Union#R39#R39 Other symptoms and signs involving the urinary system	0.134595	0.0409737	0.00116117	0.5	7625	5009	binary	Union#R39#Other symptoms and signs involving the urinary system	Chapter XVIII Symptoms signs and abnormal clinical and laboratory findings not elsewhere classified	Class 5 - Public	Abnormal labs
ebv_q30_0.0018	Union#G56#G56 Mononeuropathies of upper limb	0.0749213	0.0228987	0.0011695	0.5	22121	24089	binary	Union#G56#Mononeuropathies of upper limb	Chapter VI Diseases of the nervous system	Class 5 - Public	Nervous system
ebv_q30_0.0018	Union#L405#L40.5 Arthropathic psoriasis	0.247149	0.0738492	0.00117408	0.5	1728	24831	binary	Union#L405#Arthropathic psoriasis	Chapter XII Diseases of the skin and subcutaneous tissue	Class 5 - Public	Dermatologic
ebv_q30_0.0018	Union#K229#K22.9 Disease of oesophagus| unspecified	0.333812	0.0987992	0.00117428	0.5	906	12195	binary	Union#K229#Disease of oesophagus unspecified	Chapter XI Diseases of the digestive system	Class 5 - Public	Gastrointestinal
ebv_q30_0.0018	41202#BlockM60-M63#M60-M63 Disorders of muscles	0.310561	0.0921487	0.00117613	0.5	1039	26250	binary	41202#Block M60-M63#M60-M63 Disorders of muscles	Chapter XIII Diseases of the musculoskeletal system and connective tissue	Class 5 - Public	Musculoskeletal
ebv_q30_0.0018	20002#1068#venous thromboembolic disease	0.100762	0.0307051	0.00118019	0.5	11062	28615	binary	20002#1068#venous thromboembolic disease	Chapter IX Diseases of the circulatory system	Class 5 - Public	Circulatory
ebv_q30_0.0018	Union#N280#N28.0 Ischaemia and infarction of kidney	0.562823	0.162879	0.00118528	0.5	269	18615	binary	Union#N280#Ischaemia and infarction of kidney	Chapter XIV Diseases of the genitourinary system	Class 5 - Public	Genitourinary
ebv_q30_0.0018	41202#M0595#M05.95 Seropositive rheumatoid arthritis| unspecified (Pelvic region and thigh)	1.83693	0.501456	0.00119039	0.5	15	15814	binary	41202#M0595#Seropositive rheumatoid arthritis unspecified Pelvic region and thigh	Chapter XIII Diseases of the musculoskeletal system and connective tissue	Class 5 - Public	Musculoskeletal
ebv_q30_0.0018	Union#J12#J12 Viral pneumonia| not elsewhere classified	0.190728	0.0575147	0.00119333	0.5	2985	14859	binary	Union#J12#Viral pneumonia not elsewhere classified	Chapter X Diseases of the respiratory system	Class 5 - Public	Respiratory
ebv_q30_0.0018	Union#B06#B06 Rubella [German measles]	-0.167754	0.0529582	0.00119603	0.5	4916	23154	binary	Union#B06#Rubella [German measles]	Chapter I Certain infectious and parasitic diseases	Class 5 - Public	Infectious
ebv_q30_0.0018	Union#Z823#Z82.3 Family history of stroke	0.281196	0.0838968	0.00120373	0.5	1329	13834	binary	Union#Z823#Family history of stroke	Chapter XXI Factors influencing health status and contact with health services	Class 5 - Public	Health status factors
ebv_q30_0.0018	Union#M205#M20.5 Other deformities of toe(s) (acquired)	0.208488	0.0628481	0.00120427	0.5	2521	8508	binary	Union#M205#Other deformities of toe(s) (acquired)	Chapter XIII Diseases of the musculoskeletal system and connective tissue	Class 5 - Public	Musculoskeletal
ebv_q30_0.0018	20001#1038#male genital tract cancer	-0.17468	0.0551854	0.00120687	0.5	4065	19863	binary	20001#1038#male genital tract cancer	Chapter II Neoplasms	Class 5 - Public	Neoplasms
ebv_q30_0.0018	Union#J32#J32 Chronic sinusitis	0.100105	0.0305717	0.00120748	0.5	12301	19063	binary	Union#J32#Chronic sinusitis	Chapter X Diseases of the respiratory system	Class 5 - Public	Respiratory
ebv_q30_0.0018	40002#E11#E11 Non-insulin-dependent diabetes mellitus	0.22889	0.0687919	0.00120935	0.5	1876	28971	binary	40002#E11#Type 2 diabetes mellitus	Chapter IV Endocrine nutritional and metabolic diseases	Class 5 - Public	Endocrine & metabolic
ebv_q30_0.0018	Union#G992#G99.2 Myelopathy in diseases classified elsewhere	0.217812	0.0655307	0.0012114	0.5	2164	25015	binary	Union#G992#Myelopathy in diseases classified elsewhere	Chapter VI Diseases of the nervous system	Class 5 - Public	Nervous system
ebv_q30_0.0018	Union#R40#R40 Somnolence| stupor and coma	0.24042	0.0722893	0.0012152	0.5	1913	5473	binary	Union#R40#Somnolence stupor and coma	Chapter XVIII Symptoms signs and abnormal clinical and laboratory findings not elsewhere classified	Class 5 - Public	Abnormal labs
ebv_q30_0.0018	Union#K56#K56 Paralytic ileus and intestinal obstruction without hernia	0.111461	0.0340483	0.00122021	0.5	9707	14808	binary	Union#K56#Paralytic ileus and intestinal obstruction without hernia	Chapter XI Diseases of the digestive system	Class 5 - Public	Gastrointestinal
ebv_q30_0.0018	131645	0.192004	0.0579644	0.00122073	0.5	2903	30417	binary	131645#Source of report of K61 (Abscess of anal and rectal regions)	Chapter XI Diseases of the digestive system	Class 5 - Public	Gastrointestinal
ebv_q30_0.0018	40001#K550#K55.0 Acute vascular disorders of intestine	1.04899	0.294144	0.00122431	0.5	59	42777	binary	40001#K550#Acute vascular disorders of intestine	Chapter XI Diseases of the digestive system	Class 5 - Public	Gastrointestinal
ebv_q30_0.0018	Union#C782#C78.2 Secondary malignant neoplasm of pleura	0.242034	0.0727181	0.00122734	0.5	1703	20734	binary	Union#C782#Secondary malignant neoplasm of pleura	Chapter II Neoplasms	Class 5 - Public	Neoplasms
ebv_q30_0.0018	Union#I469#I46.9 Cardiac arrest| unspecified	0.270486	0.0810847	0.00122915	0.5	1363	10534	binary	Union#I469#Cardiac arrest unspecified	Chapter IX Diseases of the circulatory system	Class 5 - Public	Circulatory
ebv_q30_0.0018	40011#8810#Fibrosarcoma| NOS	1.52307	0.418196	0.00123689	0.5	24	43236	binary	40011#8810#Fibrosarcoma| NOS	Chapter II Neoplasms	Class 5 - Public	Neoplasms
ebv_q30_0.0018	Union#I83#I83 Varicose veins of lower extremities	0.0759991	0.0233662	0.00123752	0.5	22799	18580	binary	Union#I83#Varicose veins of lower extremities	Chapter IX Diseases of the circulatory system	Class 5 - Public	Circulatory
ebv_q30_0.0018	Union#M1099#M10.99 Gout| unspecified (Site unspecified)	0.197741	0.0598676	0.00124266	0.5	2790	8430	binary	Union#M1099#Gout unspecified Site unspecified	Chapter XIII Diseases of the musculoskeletal system and connective tissue	Class 5 - Public	Musculoskeletal
ebv_q30_0.0018	Union#E113#E11.3 With ophthalmic complications	0.17291	0.0524822	0.00124659	0.5	3557	16999	binary	Union#E113#Type 2 diabetes mellitus With ophthalmic complications	Chapter IV Endocrine nutritional and metabolic diseases	Class 5 - Public	Endocrine & metabolic
ebv_q30_0.0018	20002#1367#breast cysts	-0.293898	0.094853	0.00124959	0.5	1562	19251	binary	20002#1367#breast cysts	Chapter XIV Diseases of the genitourinary system	Class 5 - Public	Genitourinary
ebv_q30_0.0018	Union#R160#R16.0 Hepatomegaly| not elsewhere classified	0.443935	0.130585	0.00125123	0.5	491	4606	binary	Union#R160#Hepatomegaly not elsewhere classified	Chapter XVIII Symptoms signs and abnormal clinical and laboratory findings not elsewhere classified	Class 5 - Public	Abnormal labs
ebv_q30_0.0018	41202#J841#J84.1 Other interstitial pulmonary diseases with fibrosis	0.329439	0.0981422	0.00125211	0.5	871	27292	binary	41202#J841#Other interstitial pulmonary diseases with fibrosis	Chapter X Diseases of the respiratory system	Class 5 - Public	Respiratory
ebv_q30_0.0018	Union#J929#J92.9 Pleural plaque without asbestos	0.248605	0.0748423	0.00125444	0.5	1666	10678	binary	Union#J929#Pleural plaque without asbestos	Chapter X Diseases of the respiratory system	Class 5 - Public	Respiratory
ebv_q30_0.0018	Union#Block G80-G83#G80-G83 Cerebral palsy and other paralytic syndromes	0.138802	0.0423309	0.00126112	0.5	5574	24521	binary	Union#Block G80-G83#G80-G83 Cerebral palsy and other paralytic syndromes	Chapter VI Diseases of the nervous system	Class 5 - Public	Nervous system
ebv_q30_0.0018	40011#9652#Hodgkin lymphoma| mixed cellularity	0.996801	0.279597	0.00126249	0.5	71	28978	binary	40011#9652#Hodgkin lymphoma| mixed cellularity	Chapter II Neoplasms	Class 5 - Public	Neoplasms
ebv_q30_0.0018	41202#I859#I85.9 Oesophageal varices without bleeding	0.364598	0.108281	0.0012725	0.5	722	21997	binary	41202#I859#Oesophageal varices without bleeding	Chapter IX Diseases of the circulatory system	Class 5 - Public	Circulatory
ebv_q30_0.0018	Union#J938#J93.8 Other pneumothorax	0.620044	0.179432	0.00127601	0.5	220	15348	binary	Union#J938#Other pneumothorax	Chapter X Diseases of the respiratory system	Class 5 - Public	Respiratory
ebv_q30_0.0018	Union#M5416#M54.16 Radiculopathy (Lumbar region)	0.335316	0.100025	0.00128676	0.5	886	12180	binary	Union#M5416#Radiculopathy Lumbar region	Chapter XIII Diseases of the musculoskeletal system and connective tissue	Class 5 - Public	Musculoskeletal
ebv_q30_0.0018	Union#L089#L08.9 Local infection of skin and subcutaneous tissue| unspecified	0.193429	0.058693	0.00128856	0.5	2791	20423	binary	Union#L089#Local infection of skin and subcutaneous tissue unspecified	Chapter XII Diseases of the skin and subcutaneous tissue	Class 5 - Public	Dermatologic
ebv_q30_0.0018	Union#E41#E41 Nutritional marasmus	1.51749	0.418855	0.00129472	0.5	24	12058	binary	Union#E41#Nutritional marasmus	Chapter IV Endocrine nutritional and metabolic diseases	Class 5 - Public	Endocrine & metabolic
ebv_q30_0.0018	Union#I84#I84 Haemorrhoids	0.0709773	0.0219399	0.00129956	0.5	27233	16831	binary	Union#I84#Haemorrhoids	Chapter IX Diseases of the circulatory system	Class 5 - Public	Circulatory
ebv_q30_0.0018	41202#I229#I22.9 Subsequent myocardial infarction of unspecified site	0.445759	0.131683	0.00131037	0.5	447	16952	binary	41202#I229#Subsequent myocardial infarction of unspecified site	Chapter IX Diseases of the circulatory system	Class 5 - Public	Circulatory
ebv_q30_0.0018	Union#E05#E05 Thyrotoxicosis [hyperthyroidism]	0.125702	0.0385652	0.00131664	0.5	7210	16089	binary	Union#E05#Thyrotoxicosis [hyperthyroidism]	Chapter IV Endocrine nutritional and metabolic diseases	Class 5 - Public	Endocrine & metabolic
ebv_q30_0.0018	41202#M16#M16 Coxarthrosis [arthrosis of hip]	0.0760754	0.0235008	0.00132148	0.5	20489	27948	binary	41202#M16#Coxarthrosis [arthrosis of hip]	Chapter XIII Diseases of the musculoskeletal system and connective tissue	Class 5 - Public	Musculoskeletal
ebv_q30_0.0018	20002#1457#duodenal ulcer	0.234406	0.0709948	0.00133637	0.5	1822	26050	binary	20002#1457#duodenal ulcer	Chapter XI Diseases of the digestive system	Class 5 - Public	Gastrointestinal
ebv_q30_0.0018	41202#J938#J93.8 Other pneumothorax	0.95563	0.270188	0.00134137	0.5	78	37078	binary	41202#J938#Other pneumothorax	Chapter X Diseases of the respiratory system	Class 5 - Public	Respiratory
ebv_q30_0.0018	Union#E88#E88 Other metabolic disorders	0.253459	0.0766217	0.00134146	0.5	1573	19394	binary	Union#E88#Other metabolic disorders	Chapter IV Endocrine nutritional and metabolic diseases	Class 5 - Public	Endocrine & metabolic
ebv_q30_0.0018	Union#D414#D41.4 Bladder	0.238288	0.0722428	0.00134756	0.5	1732	17442	binary	Union#D414#Neoplasm of uncertain or unknown behaviour: Bladder	Chapter II Neoplasms	Class 5 - Public	Neoplasms
ebv_q30_0.0018	40001#I51#I51 Complications and ill-defined descriptions of heart disease	0.827767	0.237	0.00135393	0.5	106	29697	binary	40001#I51#Complications and ill-defined descriptions of heart disease	Chapter IX Diseases of the circulatory system	Class 5 - Public	Circulatory
ebv_q30_0.0018	Union#C301#C30.1 Middle ear	1.2465	0.349632	0.00136577	0.5	38	17825	binary	Union#C301#Malignant neoplasm: Middle ear	Chapter II Neoplasms	Class 5 - Public	Neoplasms
ebv_q30_0.0018	Union#K754#K75.4 Autoimmune hepatitis	0.533944	0.15677	0.00136793	0.5	311	9636	binary	Union#K754#Autoimmune hepatitis	Chapter XI Diseases of the digestive system	Class 5 - Public	Gastrointestinal
ebv_q30_0.0018	Union#R619#R61.9 Hyperhidrosis| unspecified	0.295455	0.0891389	0.00137175	0.5	1210	4929	binary	Union#R619#Hyperhidrosis unspecified	Chapter XVIII Symptoms signs and abnormal clinical and laboratory findings not elsewhere classified	Class 5 - Public	Abnormal labs
ebv_q30_0.0018	41202#BlockJ00-J06#J00-J06 Acute upper respiratory infections	0.200888	0.0612113	0.00137602	0.5	2645	35834	binary	41202#Block J00-J06#J00-J06 Acute upper respiratory infections	Chapter X Diseases of the respiratory system	Class 5 - Public	Respiratory
ebv_q30_0.0018	40011#8075#Squamous cell carcinoma| adenoid	1.65893	0.463921	0.00137659	0.5	18	24858	binary	40011#8075#Squamous cell carcinoma| adenoid	Chapter II Neoplasms	Class 5 - Public	Neoplasms
ebv_q30_0.0018	Union#J392#J39.2 Other diseases of pharynx	0.343424	0.102953	0.00138012	0.5	831	16548	binary	Union#J392#Other diseases of pharynx	Chapter X Diseases of the respiratory system	Class 5 - Public	Respiratory
ebv_q30_0.0018	131305	0.149768	0.0459754	0.00138059	0.5	4592	30047	binary	131305#Source of report of I24 (Other acute ischaemic heart diseases)	Chapter IX Diseases of the circulatory system	Class 5 - Public	Circulatory
ebv_q30_0.0018	Union#C53#C53 Malignant neoplasm of cervix uteri	0.172846	0.0529259	0.00138244	0.5	3634	12901	binary	Union#C53#Malignant neoplasm of cervix uteri	Chapter II Neoplasms	Class 5 - Public	Neoplasms
ebv_q30_0.0018	Union#Block J85-J86#J85-J86 Suppurative and necrotic conditions of lower respiratory tract	0.331311	0.0995052	0.00138284	0.5	891	13654	binary	Union#Block J85-J86#J85-J86 Suppurative and necrotic conditions of lower respiratory tract	Chapter X Diseases of the respiratory system	Class 5 - Public	Respiratory
ebv_q30_0.0018	41202#I259#I25.9 Chronic ischaemic heart disease| unspecified	0.213656	0.0651145	0.00138747	0.5	2198	21579	binary	41202#I259#Chronic ischaemic heart disease unspecified	Chapter IX Diseases of the circulatory system	Class 5 - Public	Circulatory
ebv_q30_0.0018	41202#M47#M47 Spondylosis	0.154147	0.0473156	0.00138922	0.5	4466	25737	binary	41202#M47#Spondylosis	Chapter XIII Diseases of the musculoskeletal system and connective tissue	Class 5 - Public	Musculoskeletal
ebv_q30_0.0018	Union#H04#H04 Disorders of lachrymal system	0.0918118	0.02845	0.00139365	0.5	13590	20819	binary	Union#H04#Disorders of lacrimal system	Chapter VII Diseases of the eye and adnexa	Class 5 - Public	Ophthalmic
ebv_q30_0.0018	40002#M06#M06 Other rheumatoid arthritis	0.628159	0.183572	0.00139668	0.5	195	43149	binary	40002#M06#Other rheumatoid arthritis	Chapter XIII Diseases of the musculoskeletal system and connective tissue	Class 5 - Public	Musculoskeletal
ebv_q30_0.0018	131925	0.0678285	0.0210662	0.00139906	0.5	25129	43236	binary	131925#Source of report of M51 (Other intervertebral disc disorders)	Chapter XIII Diseases of the musculoskeletal system and connective tissue	Class 5 - Public	Musculoskeletal
ebv_q30_0.0018	40002#E119#E11.9 Without complications	0.22807	0.0694928	0.00140893	0.5	1837	29025	binary	40002#E119#Type 2 diabetes mellitus Without complications	Chapter IV Endocrine nutritional and metabolic diseases	Class 5 - Public	Endocrine & metabolic
ebv_q30_0.0018	41202#K298#K29.8 Duodenitis	0.183669	0.0562461	0.00141061	0.5	3156	18761	binary	41202#K298#Duodenitis	Chapter XI Diseases of the digestive system	Class 5 - Public	Gastrointestinal
ebv_q30_0.0018	40011#8090#Basal cell carcinoma| NOS	-0.0652556	0.0206231	0.0014379	0.5	28827	38257	binary	40011#8090#Basal cell carcinoma| NOS	Chapter II Neoplasms	Class 5 - Public	Neoplasms
ebv_q30_0.0018	Union#M87#M87 Osteonecrosis	0.300778	0.0910213	0.00144269	0.5	1094	12967	binary	Union#M87#Osteonecrosis	Chapter XIII Diseases of the musculoskeletal system and connective tissue	Class 5 - Public	Musculoskeletal
ebv_q30_0.0018	41202#I211#I21.1 Acute transmural myocardial infarction of inferior wall	0.182949	0.0561907	0.00145128	0.5	3109	18039	binary	41202#I211#Acute transmural myocardial infarction of inferior wall	Chapter IX Diseases of the circulatory system	Class 5 - Public	Circulatory
ebv_q30_0.0018	41202#BlockR30-R39#R30-R39 Symptoms and signs involving the urinary system	0.0659999	0.0206146	0.00146092	0.5	29109	22266	binary	41202#Block R30-R39#R30-R39 Symptoms and signs involving the urinary system	Chapter XVIII Symptoms signs and abnormal clinical and laboratory findings not elsewhere classified	Class 5 - Public	Abnormal labs
ebv_q30_0.0018	41202#I847#I84.7 Unspecified thrombosed haemorrhoids	0.648499	0.189543	0.00148529	0.5	196	23832	binary	41202#I847#Unspecified thrombosed haemorrhoids	Chapter IX Diseases of the circulatory system	Class 5 - Public	Circulatory
ebv_q30_0.0018	41202#H470#H47.0 Disorders of optic nerve| not elsewhere classified	NA	NA	0.00148645	0	46	34902	binary	41202#H470#Disorders of optic nerve not elsewhere classified	Chapter VII Diseases of the eye and adnexa	Class 5 - Public	Ophthalmic
ebv_q30_0.0018	Union#C211#C21.1 Anal canal	0.570793	0.168384	0.00148767	0.5	253	19207	binary	Union#C211#Malignant neoplasm: Anal canal	Chapter II Neoplasms	Class 5 - Public	Neoplasms
ebv_q30_0.0018	Union#K801#K80.1 Calculus of gallbladder with other cholecystitis	0.116879	0.0363221	0.00149039	0.5	8628	12289	binary	Union#K801#Calculus of gallbladder with other cholecystitis	Chapter XI Diseases of the digestive system	Class 5 - Public	Gastrointestinal
ebv_q30_0.0018	40001#K746#K74.6 Other and unspecified cirrhosis of liver	0.77997	0.22612	0.00149231	0.5	120	27581	binary	40001#K746#Other and unspecified cirrhosis of liver	Chapter XI Diseases of the digestive system	Class 5 - Public	Gastrointestinal
ebv_q30_0.0018	41202#H045#H04.5 Stenosis and insufficiency of lachrymal passages	0.258827	0.0789871	0.00149558	0.5	1417	26756	binary	41202#H045#Stenosis and insufficiency of lacrimal passages	Chapter VII Diseases of the eye and adnexa	Class 5 - Public	Ophthalmic
ebv_q30_0.0018	Union#M6631#M66.31 Spontaneous rupture of flexor tendons (Shoulder region)	1.77541	0.492183	0.00149628	0.5	16	13708	binary	Union#M6631#Spontaneous rupture of flexor tendons Shoulder region	Chapter XIII Diseases of the musculoskeletal system and connective tissue	Class 5 - Public	Musculoskeletal
ebv_q30_0.0018	Union#M4634#M46.34 Infection of intervertebral disc (pyogenic) (Thoracic region)	1.61805	0.45096	0.00149686	0.5	20	13709	binary	Union#M4634#Infection of intervertebral disc (pyogenic) Thoracic region	Chapter XIII Diseases of the musculoskeletal system and connective tissue	Class 5 - Public	Musculoskeletal
ebv_q30_0.0018	Union#I330#I33.0 Acute and subacute infective endocarditis	0.401573	0.120674	0.00149735	0.5	557	9407	binary	Union#I330#Acute and subacute infective endocarditis	Chapter IX Diseases of the circulatory system	Class 5 - Public	Circulatory
ebv_q30_0.0018	Union#N19#N19 Unspecified renal failure	0.175377	0.0540845	0.00149907	0.5	3312	19218	binary	Union#N19#Unspecified kidney failure	Chapter XIV Diseases of the genitourinary system	Class 5 - Public	Genitourinary
ebv_q30_0.0018	41202#M201#M20.1 Hallux valgus (acquired)	0.117724	0.036583	0.00150093	0.5	7965	17408	binary	41202#M201#Hallux valgus (acquired)	Chapter XIII Diseases of the musculoskeletal system and connective tissue	Class 5 - Public	Musculoskeletal
ebv_q30_0.0018	41202#K259#K25.9 Unspecified as acute or chronic| without haemorrhage or perforation	0.183947	0.0566597	0.00150348	0.5	3034	23108	binary	41202#K259#Gastric ulcer Unspecified as acute or chronic without haemorrhage or perforation	Chapter XI Diseases of the digestive system	Class 5 - Public	Gastrointestinal
ebv_q30_0.0018	40002#I509#I50.9 Heart failure| unspecified	0.285483	0.0869883	0.00151803	0.5	1130	26594	binary	40002#I509#Heart failure unspecified	Chapter IX Diseases of the circulatory system	Class 5 - Public	Circulatory
ebv_q30_0.0018	41202#I85#I85 Oesophageal varices	0.350801	0.106036	0.00152231	0.5	763	21810	binary	41202#I85#Oesophageal varices	Chapter IX Diseases of the circulatory system	Class 5 - Public	Circulatory
ebv_q30_0.0018	41202#C85#C85 Other and unspecified types of non-Hodgkin's lymphoma	0.248758	0.0761316	0.00152388	0.5	1542	25592	binary	41202#C85#Other and unspecified types of non-Hodgkin lymphoma	Chapter II Neoplasms	Class 5 - Public	Neoplasms
ebv_q30_0.0018	Union#M321#M32.1 Systemic lupus erythematosus with organ or system involvement	0.970951	0.276692	0.00152702	0.5	77	8588	binary	Union#M321#Systemic lupus erythematosus with organ or system involvement	Chapter XIII Diseases of the musculoskeletal system and connective tissue	Class 5 - Public	Musculoskeletal
ebv_q30_0.0018	Union#M461#M46.1 Sacro-iliitis| not elsewhere classified	0.617545	0.18171	0.00153479	0.5	219	9447	binary	Union#M461#Sacroiliitis not elsewhere classified	Chapter XIII Diseases of the musculoskeletal system and connective tissue	Class 5 - Public	Musculoskeletal
ebv_q30_0.0018	Union#M4782#M47.82 Other spondylosis (Cervical region)	0.142318	0.0442401	0.0015481	0.5	5400	12795	binary	Union#M4782#Other spondylosis Cervical region	Chapter XIII Diseases of the musculoskeletal system and connective tissue	Class 5 - Public	Musculoskeletal
ebv_q30_0.0018	Union#J029#J02.9 Acute pharyngitis| unspecified	0.259349	0.0793291	0.00154958	0.5	1519	18208	binary	Union#J029#Acute pharyngitis unspecified	Chapter X Diseases of the respiratory system	Class 5 - Public	Respiratory
ebv_q30_0.0018	Union#M8095#M80.95 Unspecified osteoporosis with pathological fracture (Pelvic region and thigh)	1.02061	0.292499	0.00155137	0.5	62	8078	binary	Union#M8095#Unspecified osteoporosis with pathological fracture Pelvic region and thigh	Chapter XIII Diseases of the musculoskeletal system and connective tissue	Class 5 - Public	Musculoskeletal
ebv_q30_0.0018	Union#B07#B07 Viral warts	0.0858445	0.0268658	0.00155893	0.5	15730	27713	binary	Union#B07#Viral warts	Chapter I Certain infectious and parasitic diseases	Class 5 - Public	Infectious
ebv_q30_0.0018	Union#C80#C80 Malignant neoplasm without specification of site	0.162392	0.050423	0.0015875	0.5	3778	25487	binary	Union#C80#Malignant neoplasm without specification of site	Chapter II Neoplasms	Class 5 - Public	Neoplasms
ebv_q30_0.0018	Union#Block L40-L45#L40-L45 Papulosquamous disorders	0.128249	0.039984	0.00158858	0.5	6494	23890	binary	Union#Block L40-L45#L40-L45 Papulosquamous disorders	Chapter XII Diseases of the skin and subcutaneous tissue	Class 5 - Public	Dermatologic
ebv_q30_0.0018	41202#K551#K55.1 Chronic vascular disorders of intestine	0.977826	0.28124	0.00159025	0.5	69	22764	binary	41202#K551#Chronic vascular disorders of intestine	Chapter XI Diseases of the digestive system	Class 5 - Public	Gastrointestinal
ebv_q30_0.0018	41202#M2546#M25.46 Effusion of joint (Lower leg)	0.349759	0.10619	0.00159065	0.5	749	24110	binary	41202#M2546#Effusion of joint Lower leg	Chapter XIII Diseases of the musculoskeletal system and connective tissue	Class 5 - Public	Musculoskeletal
ebv_q30_0.0018	Union#M0689#M06.89 Other specified rheumatoid arthritis (Site unspecified)	1.78319	0.502167	0.00159468	0.5	15	13708	binary	Union#M0689#Other specified rheumatoid arthritis Site unspecified	Chapter XIII Diseases of the musculoskeletal system and connective tissue	Class 5 - Public	Musculoskeletal
ebv_q30_0.0018	41202#R042#R04.2 Haemoptysis	0.207508	0.0641321	0.00160882	0.5	2319	20491	binary	41202#R042#Haemoptysis	Chapter XVIII Symptoms signs and abnormal clinical and laboratory findings not elsewhere classified	Class 5 - Public	Abnormal labs
ebv_q30_0.0018	41202#R590#R59.0 Localised enlarged lymph nodes	0.25791	0.0792159	0.0016142	0.5	1481	25730	binary	41202#R590#Localized enlarged lymph nodes	Chapter XVIII Symptoms signs and abnormal clinical and laboratory findings not elsewhere classified	Class 5 - Public	Abnormal labs
ebv_q30_0.0018	130753	1.48246	0.418683	0.00161739	0.5	24	23753	binary	130753#Source of report of E41 (Nutritional marasmus)	Chapter IV Endocrine nutritional and metabolic diseases	Class 5 - Public	Endocrine & metabolic
ebv_q30_0.0018	Union#K633#K63.3 Ulcer of intestine	0.259096	0.0796256	0.00162194	0.5	1500	13311	binary	Union#K633#Ulcer of intestine	Chapter XI Diseases of the digestive system	Class 5 - Public	Gastrointestinal
ebv_q30_0.0018	Union#B964#B96.4 Proteus (mirabilis)(morganii) as the cause of diseases classified to other chapters	0.330696	0.100927	0.00164233	0.5	838	22753	binary	Union#B964#Proteus (mirabilis)(morganii) as the cause of diseases classified to other chapters	Chapter I Certain infectious and parasitic diseases	Class 5 - Public	Infectious
ebv_q30_0.0018	Union#R65#R65 Systemic Inflammatory Response Syndrome [SIRS]	0.358846	0.109402	0.00165555	0.5	737	4745	binary	Union#R65#Systemic Inflammatory Response Syndrome [SIRS]	Chapter XVIII Symptoms signs and abnormal clinical and laboratory findings not elsewhere classified	Class 5 - Public	Abnormal labs
ebv_q30_0.0018	Union#D125#D12.5 Sigmoid colon	0.0965888	0.0303777	0.00165946	0.5	11729	22020	binary	Union#D125#Benign neoplasm: Sigmoid colon	Chapter II Neoplasms	Class 5 - Public	Neoplasms
ebv_q30_0.0018	131077	0.148572	0.0464012	0.00167128	0.5	4657	31762	binary	131077#Source of report of G57 (Mononeuropathies of lower limb)	Chapter VI Diseases of the nervous system	Class 5 - Public	Nervous system
ebv_q30_0.0018	Union#R798#R79.8 Other specified abnormal findings of blood chemistry	0.102671	0.0324986	0.00167135	0.5	15066	5553	binary	Union#R798#Other specified abnormal findings of blood chemistry	Chapter XVIII Symptoms signs and abnormal clinical and laboratory findings not elsewhere classified	Class 5 - Public	Abnormal labs
ebv_q30_0.0018	41202#M8401#M84.01 Malunion of fracture (Shoulder region)	1.20478	0.342713	0.00167871	0.5	42	29207	binary	41202#M8401#Malunion of fracture Shoulder region	Chapter XIII Diseases of the musculoskeletal system and connective tissue	Class 5 - Public	Musculoskeletal
ebv_q30_0.0018	40002#BlockI10-I15#I10-I15 Hypertensive diseases	0.175417	0.054692	0.00168966	0.5	3143	28893	binary	40002#Block I10-I15#I10-I15 Hypertensive diseases	Chapter IX Diseases of the circulatory system	Class 5 - Public	Circulatory
ebv_q30_0.0018	41202#G406#G40.6 Grand mal seizures| unspecified (with or without petit mal)	0.687991	0.203012	0.00170253	0.5	164	32081	binary	41202#G406#Grand mal seizures unspecified (with or without petit mal)	Chapter VI Diseases of the nervous system	Class 5 - Public	Nervous system
ebv_q30_0.0018	Union#K571#K57.1 Diverticular disease of small intestine without perforation or abscess	0.298912	0.0919872	0.00171747	0.5	1049	12258	binary	Union#K571#Diverticular disease of small intestine without perforation or abscess	Chapter XI Diseases of the digestive system	Class 5 - Public	Gastrointestinal
ebv_q30_0.0018	Union#A492#A49.2 Haemophilus influenzae infection| unspecified	1.04182	0.29974	0.00172053	0.5	60	26756	binary	Union#A492#Haemophilus influenzae infection unspecified site	Chapter I Certain infectious and parasitic diseases	Class 5 - Public	Infectious
ebv_q30_0.0018	20002#1288#nervous breakdown	0.376453	0.114785	0.00172584	0.5	629	39795	binary	20002#1288#nervous breakdown	Chapter V Mental and behavioural disorders	Class 5 - Public	Psychiatric
ebv_q30_0.0018	Union#I080#I08.0 Disorders of both mitral and aortic valves	0.216052	0.0673203	0.00174333	0.5	2076	12187	binary	Union#I080#Disorders of both mitral and aortic valves	Chapter IX Diseases of the circulatory system	Class 5 - Public	Circulatory
ebv_q30_0.0018	41202#M8098#M80.98 Unspecified osteoporosis with pathological fracture (Other)	0.417783	0.127158	0.0017504	0.5	480	19998	binary	41202#M8098#Unspecified osteoporosis with pathological fracture Other	Chapter XIII Diseases of the musculoskeletal system and connective tissue	Class 5 - Public	Musculoskeletal
ebv_q30_0.0018	41202#M4806#M48.06 Spinal stenosis (Lumbar region)	0.170982	0.0535478	0.00176566	0.5	3341	29600	binary	41202#M4806#Spinal stenosis Lumbar region	Chapter XIII Diseases of the musculoskeletal system and connective tissue	Class 5 - Public	Musculoskeletal
ebv_q30_0.0018	Union#E834#E83.4 Disorders of magnesium metabolism	0.178694	0.0559359	0.00177072	0.5	3101	21424	binary	Union#E834#Disorders of magnesium metabolism	Chapter IV Endocrine nutritional and metabolic diseases	Class 5 - Public	Endocrine & metabolic
ebv_q30_0.0018	40002#BlockC81-C96#C81-C96 Malignant neoplasms| stated or presumed to be primary| of lymphoid| haematopoietic and related tissue	0.405588	0.123766	0.00177393	0.5	508	21912	binary	40002#Block C81-C96#C81-C96 Malignant neoplasms stated or presumed to be primary of lymphoid haematopoietic and related tissue	Chapter II Neoplasms	Class 5 - Public	Neoplasms
ebv_q30_0.0018	Union#R84#R84 Abnormal findings in specimens from respiratory organs and thorax	0.520678	0.156856	0.00177778	0.5	318	5042	binary	Union#R84#Abnormal findings in specimens from respiratory organs and thorax	Chapter XVIII Symptoms signs and abnormal clinical and laboratory findings not elsewhere classified	Class 5 - Public	Abnormal labs
ebv_q30_0.0018	41202#K41#K41 Femoral hernia	0.31011	0.0955846	0.0017798	0.5	960	16366	binary	41202#K41#Femoral hernia	Chapter XI Diseases of the digestive system	Class 5 - Public	Gastrointestinal
ebv_q30_0.0018	Union#J80#J80 Adult respiratory distress syndrome	0.473108	0.143159	0.00178119	0.5	389	13560	binary	Union#J80#Adult respiratory distress syndrome	Chapter X Diseases of the respiratory system	Class 5 - Public	Respiratory
ebv_q30_0.0018	41202#N189#N18.9 Chronic renal failure| unspecified	0.403851	0.12323	0.00178508	0.5	527	26353	binary	41202#N189#Chronic kidney disease unspecified	Chapter XIV Diseases of the genitourinary system	Class 5 - Public	Genitourinary
ebv_q30_0.0018	Union#I850#I85.0 Oesophageal varices with bleeding	0.638399	0.190231	0.00178783	0.5	194	10005	binary	Union#I850#Oesophageal varices with bleeding	Chapter IX Diseases of the circulatory system	Class 5 - Public	Circulatory
ebv_q30_0.0018	Union#U07#U07 Emergency use of U07	0.0998779	0.0316352	0.00180842	0.5	10290	31320	binary	Union#U07#Emergency use of U07	Chapter XXII Codes for special purposes	Class 5 - Public	Codes for special purposes
ebv_q30_0.0018	Union#L890#L89.0 Stage I decubitus ulcer and pressure area	0.319844	0.0987006	0.00181286	0.5	861	20391	binary	Union#L890#Stage I decubitus ulcer and pressure area	Chapter XII Diseases of the skin and subcutaneous tissue	Class 5 - Public	Dermatologic
ebv_q30_0.0018	41202#J86#J86 Pyothorax	0.464069	0.140837	0.00181307	0.5	395	25313	binary	41202#J86#Pyothorax	Chapter X Diseases of the respiratory system	Class 5 - Public	Respiratory
ebv_q30_0.0018	42015	0.0452961	0.0144636	0.001816	0.5	61085	40675	binary	42015#Source of asthma report	Chapter X Diseases of the respiratory system	Class 5 - Public	Respiratory
ebv_q30_0.0018	40001#K72#K72 Hepatic failure| not elsewhere classified	1.35327	0.386647	0.00181972	0.5	30	26002	binary	40001#K72#Hepatic failure not elsewhere classified	Chapter XI Diseases of the digestive system	Class 5 - Public	Gastrointestinal
ebv_q30_0.0018	Union#M6599#M65.99 Synovitis and tenosynovitis| unspecified (Site unspecified)	1.57238	0.445385	0.00182891	0.5	21	13709	binary	Union#M6599#Synovitis and tenosynovitis unspecified Site unspecified	Chapter XIII Diseases of the musculoskeletal system and connective tissue	Class 5 - Public	Musculoskeletal
ebv_q30_0.0018	41202#K20#K20 Oesophagitis	0.112357	0.035612	0.00184837	0.5	8464	20827	binary	41202#K20#Oesophagitis	Chapter XI Diseases of the digestive system	Class 5 - Public	Gastrointestinal
ebv_q30_0.0018	Union#C812#C81.2 Mixed cellularity	1.03224	0.299055	0.00185163	0.5	61	16956	binary	Union#C812#Mixed cellularity (classical) Hodgkin lymphoma	Chapter II Neoplasms	Class 5 - Public	Neoplasms
ebv_q30_0.0018	131443	0.106281	0.0337737	0.00189816	0.5	9264	39658	binary	131443#Source of report of J11 (Influenza virus not identified)	Chapter X Diseases of the respiratory system	Class 5 - Public	Respiratory
ebv_q30_0.0018	40002#BlockJ95-J99#J95-J99 Other diseases of the respiratory system	0.347886	0.10747	0.0019014	0.5	710	31803	binary	40002#Block J95-J99#J95-J99 Other diseases of the respiratory system	Chapter X Diseases of the respiratory system	Class 5 - Public	Respiratory
ebv_q30_0.0018	Union#R740#R74.0 Elevation of levels of transaminase and lactic acid dehydrogenase [LDH]	0.577419	0.174032	0.00190924	0.5	250	5409	binary	Union#R740#Elevation of levels of transaminase and lactic acid dehydrogenase [LDH]	Chapter XVIII Symptoms signs and abnormal clinical and laboratory findings not elsewhere classified	Class 5 - Public	Abnormal labs
ebv_q30_0.0018	Union#K12#K12 Stomatitis and related lesions	0.163448	0.0516245	0.00191099	0.5	3942	14306	binary	Union#K12#Stomatitis and related lesions	Chapter XI Diseases of the digestive system	Class 5 - Public	Gastrointestinal
ebv_q30_0.0018	Union#K550#K55.0 Acute vascular disorders of intestine	0.335936	0.103975	0.00191105	0.5	795	12927	binary	Union#K550#Acute vascular disorders of intestine	Chapter XI Diseases of the digestive system	Class 5 - Public	Gastrointestinal
ebv_q30_0.0018	40002#BlockF00-F09#F00-F09 Organic| including symptomatic| mental disorders	0.307413	0.0955366	0.00191139	0.5	885	32577	binary	40002#Block F00-F09#F00-F09 Organic including symptomatic mental disorders	Chapter V Mental and behavioural disorders	Class 5 - Public	Psychiatric
ebv_q30_0.0018	41202#M7204#M72.04 Palmar fascial fibromatosis [Dupuytren]-Hand	0.227278	0.071261	0.0019169	0.5	1813	18127	binary	41202#M7204#Palmar fascial fibromatosis [Dupuytren]-Hand	Chapter XIII Diseases of the musculoskeletal system and connective tissue	Class 5 - Public	Musculoskeletal
ebv_q30_0.0018	Union#C342#C34.2 Middle lobe| bronchus or lung	0.48575	0.148164	0.00193277	0.5	338	25082	binary	Union#C342#Malignant neoplasm: Middle lobe bronchus or lung	Chapter II Neoplasms	Class 5 - Public	Neoplasms
ebv_q30_0.0018	41202#A048#A04.8 Other specified bacterial intestinal infections	0.338944	0.104911	0.001935	0.5	776	34977	binary	41202#A048#Other specified bacterial intestinal infections	Chapter I Certain infectious and parasitic diseases	Class 5 - Public	Infectious
ebv_q30_0.0018	130179	0.0798591	0.0255272	0.00194155	0.5	16495	39972	binary	130179#Source of report of B02 (Zoster [herpes zoster])	Chapter I Certain infectious and parasitic diseases	Class 5 - Public	Infectious
ebv_q30_0.0018	Union#F019#F01.9 Vascular dementia| unspecified	0.224355	0.0705083	0.00194255	0.5	1808	19840	binary	Union#F019#Vascular dementia unspecified	Chapter V Mental and behavioural disorders	Class 5 - Public	Psychiatric
ebv_q30_0.0018	40002#C34#C34 Malignant neoplasm of bronchus and lung	0.543358	0.164983	0.00194517	0.5	258	22695	binary	40002#C34#Malignant neoplasm of bronchus and lung	Chapter II Neoplasms	Class 5 - Public	Neoplasms
ebv_q30_0.0018	131291	0.221989	0.0697509	0.00195101	0.5	1847	32431	binary	131291#Source of report of I12 (Hypertensive renal disease)	Chapter IX Diseases of the circulatory system	Class 5 - Public	Circulatory
ebv_q30_0.0018	41202#K861#K86.1 Other chronic pancreatitis	0.492169	0.149921	0.00195368	0.5	349	16555	binary	41202#K861#Other chronic pancreatitis	Chapter XI Diseases of the digestive system	Class 5 - Public	Gastrointestinal
ebv_q30_0.0018	Union#I46#I46 Cardiac arrest	0.182071	0.0576315	0.00197159	0.5	2975	10540	binary	Union#I46#Cardiac arrest	Chapter IX Diseases of the circulatory system	Class 5 - Public	Circulatory
ebv_q30_0.0018	40001#M069#M06.9 Rheumatoid arthritis| unspecified	1.13556	0.3316	0.00198273	0.5	44	43125	binary	40001#M069#Rheumatoid arthritis unspecified	Chapter XIII Diseases of the musculoskeletal system and connective tissue	Class 5 - Public	Musculoskeletal
ebv_q30_0.0018	131943	0.0990682	0.0316714	0.00199954	0.5	10581	36579	binary	131943#Source of report of M67 (Other disorders of synovium and tendon)	Chapter XIII Diseases of the musculoskeletal system and connective tissue	Class 5 - Public	Musculoskeletal
ebv_q30_0.0018	Union#J383#J38.3 Other diseases of vocal cords	0.303119	0.0945419	0.00200797	0.5	1016	14729	binary	Union#J383#Other diseases of vocal cords	Chapter X Diseases of the respiratory system	Class 5 - Public	Respiratory
ebv_q30_0.0018	41202#C84#C84 Peripheral and cutaneous T-cell lymphomas	0.642867	0.193788	0.00200863	0.5	180	22892	binary	41202#C84#Mature T/NK-cell lymphomas	Chapter II Neoplasms	Class 5 - Public	Neoplasms
ebv_q30_0.0018	131231	0.10757	0.0343662	0.00201052	0.5	8949	40891	binary	131231#Source of report of H66 (Suppurative and unspecified otitis media)	Chapter VIII Diseases of the ear and mastoid process	Class 5 - Public	Ear
ebv_q30_0.0018	Union#Z491#Z49.1 Extracorporeal dialysis	0.485413	0.148519	0.00202926	0.5	362	10279	binary	Union#Z491#Extracorporeal dialysis	Chapter XXI Factors influencing health status and contact with health services	Class 5 - Public	Health status factors
ebv_q30_0.0018	120004	0.181975	0.0576788	0.00203055	0.5	3197	11598	binary	120004#Ever had complex regional pain syndrome (also known as CRPS)	Chapter VI Diseases of the nervous system	Class 5 - Public	Nervous system
ebv_q30_0.0018	41202#A084#A08.4 Viral intestinal infection| unspecified	0.26701	0.083793	0.0020461	0.5	1275	37247	binary	41202#A084#Viral intestinal infection unspecified	Chapter I Certain infectious and parasitic diseases	Class 5 - Public	Infectious
ebv_q30_0.0018	41202#M2320#M23.20 Derangement of meniscus due to old tear or injury (Multiple sites)	0.251427	0.0790284	0.00204989	0.5	1507	27202	binary	41202#M2320#Derangement of meniscus due to old tear or injury Multiple sites	Chapter XIII Diseases of the musculoskeletal system and connective tissue	Class 5 - Public	Musculoskeletal
ebv_q30_0.0018	Union#R05#R05 Cough	0.0820149	0.026483	0.00205353	0.5	22123	7989	binary	Union#R05#Cough	Chapter XVIII Symptoms signs and abnormal clinical and laboratory findings not elsewhere classified	Class 5 - Public	Abnormal labs
ebv_q30_0.0018	40002#J42#J42 Unspecified chronic bronchitis	1.33535	0.386826	0.00206277	0.5	30	26450	binary	40002#J42#Unspecified chronic bronchitis	Chapter X Diseases of the respiratory system	Class 5 - Public	Respiratory
ebv_q30_0.0018	Union#E880#E88.0 Disorders of plasma-protein metabolism| not elsewhere classified	0.297184	0.0930573	0.00206594	0.5	1015	19762	binary	Union#E880#Disorders of plasma-protein metabolism not elsewhere classified	Chapter IV Endocrine nutritional and metabolic diseases	Class 5 - Public	Endocrine & metabolic
ebv_q30_0.0018	40006#C449#C44.9 Malignant neoplasm of skin| unspecified	-0.0814461	0.0266934	0.00207224	0.5	17255	28713	binary	40006#C449#Malignant neoplasm: Malignant neoplasm of skin unspecified	Chapter II Neoplasms	Class 5 - Public	Neoplasms
ebv_q30_0.0018	Union#M774#M77.4 Metatarsalgia	0.394594	0.122313	0.002087	0.5	571	8101	binary	Union#M774#Metatarsalgia	Chapter XIII Diseases of the musculoskeletal system and connective tissue	Class 5 - Public	Musculoskeletal
ebv_q30_0.0018	Union#R458#R45.8 Other symptoms and signs involving emotional state	0.250003	0.0788656	0.00208909	0.5	1608	5467	binary	Union#R458#Other symptoms and signs involving emotional state	Chapter XVIII Symptoms signs and abnormal clinical and laboratory findings not elsewhere classified	Class 5 - Public	Abnormal labs
ebv_q30_0.0018	Union#M7192#M71.92 Bursopathy| unspecified (Upper arm)	1.91844	0.551283	0.00210706	0.5	12	8333	binary	Union#M7192#Bursopathy unspecified Upper arm	Chapter XIII Diseases of the musculoskeletal system and connective tissue	Class 5 - Public	Musculoskeletal
ebv_q30_0.0018	41202#K13#K13 Other diseases of lip and oral mucosa	0.155125	0.0494962	0.00210912	0.5	4174	23218	binary	41202#K13#Other diseases of lip and oral mucosa	Chapter XI Diseases of the digestive system	Class 5 - Public	Gastrointestinal
ebv_q30_0.0018	41202#M169#M16.9 Coxarthrosis| unspecified	0.0818598	0.0263903	0.00211193	0.5	15781	27391	binary	41202#M169#Coxarthrosis unspecified	Chapter XIII Diseases of the musculoskeletal system and connective tissue	Class 5 - Public	Musculoskeletal
ebv_q30_0.0018	20002#7#bowel problem	0.0618928	0.0200095	0.00212427	0.5	28479	37519	binary	20002#7#bowel problem	Chapter XI Diseases of the digestive system	Class 5 - Public	Gastrointestinal
ebv_q30_0.0018	Union#I71#I71 Aortic aneurysm and dissection	0.145273	0.0466099	0.00213098	0.5	4916	9495	binary	Union#I71#Aortic aneurysm and dissection	Chapter IX Diseases of the circulatory system	Class 5 - Public	Circulatory
ebv_q30_0.0018	41202#I255#I25.5 Ischaemic cardiomyopathy	0.572517	0.174682	0.00213235	0.5	234	15809	binary	41202#I255#Ischaemic cardiomyopathy	Chapter IX Diseases of the circulatory system	Class 5 - Public	Circulatory
ebv_q30_0.0018	131137	0.0862895	0.0278361	0.00214662	0.5	13584	33337	binary	131137#Source of report of H04 (Disorders of lacrimal system)	Chapter VII Diseases of the eye and adnexa	Class 5 - Public	Ophthalmic
ebv_q30_0.0018	Union#M8796#M87.96 Osteonecrosis| unspecified (Lower leg)	0.976391	0.288737	0.00217336	0.5	67	13717	binary	Union#M8796#Osteonecrosis unspecified Lower leg	Chapter XIII Diseases of the musculoskeletal system and connective tissue	Class 5 - Public	Musculoskeletal
ebv_q30_0.0018	41202#K74#K74 Fibrosis and cirrhosis of liver	0.374414	0.116841	0.00219243	0.5	619	18545	binary	41202#K74#Fibrosis and cirrhosis of liver	Chapter XI Diseases of the digestive system	Class 5 - Public	Gastrointestinal
ebv_q30_0.0018	Union#Z861#Z86.1 Personal history of infectious and parasitic diseases	0.131181	0.0422195	0.00220812	0.5	6094	13476	binary	Union#Z861#Personal history of infectious and parasitic diseases	Chapter XXI Factors influencing health status and contact with health services	Class 5 - Public	Health status factors
ebv_q30_0.0018	20001#1044#prostate cancer	-0.184041	0.0615724	0.00220951	0.5	3234	19790	binary	20001#1044#prostate cancer	Chapter II Neoplasms	Class 5 - Public	Neoplasms
ebv_q30_0.0018	20002#1135#stomach disorder	0.142196	0.0456938	0.00223026	0.5	4799	30498	binary	20002#1135#stomach disorder	Chapter XI Diseases of the digestive system	Class 5 - Public	Gastrointestinal
ebv_q30_0.0018	Union#D67#D67 Hereditary factor IX deficiency	1.53706	0.444891	0.00223048	0.5	21	33084	binary	Union#D67#Hereditary factor IX deficiency	Chapter III Diseases of the blood and blood-forming organs and certain disorders involving the immune mechanism	Class 5 - Public	Hematologic & immune
ebv_q30_0.0018	41202#M4634#M46.34 Infection of intervertebral disc (pyogenic) (Thoracic region)	1.69977	0.492448	0.00223319	0.5	16	29202	binary	41202#M4634#Infection of intervertebral disc (pyogenic) Thoracic region	Chapter XIII Diseases of the musculoskeletal system and connective tissue	Class 5 - Public	Musculoskeletal
ebv_q30_0.0018	Union#B34#B34 Viral infection of unspecified site	0.101037	0.0326678	0.00224607	0.5	10427	24548	binary	Union#B34#Viral infection of unspecified site	Chapter I Certain infectious and parasitic diseases	Class 5 - Public	Infectious
ebv_q30_0.0018	41202#M461#M46.1 Sacro-iliitis| not elsewhere classified	0.71022	0.214944	0.00225352	0.5	144	19474	binary	41202#M461#Sacroiliitis not elsewhere classified	Chapter XIII Diseases of the musculoskeletal system and connective tissue	Class 5 - Public	Musculoskeletal
ebv_q30_0.0018	Union#G576#G57.6 Lesion of plantar nerve	0.22562	0.0718338	0.0022547	0.5	1840	16672	binary	Union#G576#Lesion of plantar nerve	Chapter VI Diseases of the nervous system	Class 5 - Public	Nervous system
ebv_q30_0.0018	Union#F01#F01 Vascular dementia	0.215786	0.0688683	0.00225608	0.5	1926	19834	binary	Union#F01#Vascular dementia	Chapter V Mental and behavioural disorders	Class 5 - Public	Psychiatric
ebv_q30_0.0018	Union#I472#I47.2 Ventricular tachycardia	0.209917	0.0671512	0.00228138	0.5	2120	9536	binary	Union#I472#Ventricular tachycardia	Chapter IX Diseases of the circulatory system	Class 5 - Public	Circulatory
ebv_q30_0.0018	Union#M18#M18 Arthrosis of first carpometacarpal joint	0.193495	0.0620889	0.00231905	0.5	2616	9481	binary	Union#M18#Arthrosis of first carpometacarpal joint	Chapter XIII Diseases of the musculoskeletal system and connective tissue	Class 5 - Public	Musculoskeletal
ebv_q30_0.0018	Union#D07#D07 Carcinoma in situ of other and unspecified genital organs	0.147662	0.0476524	0.00233747	0.5	4576	16607	binary	Union#D07#Carcinoma in situ of other and unspecified genital organs	Chapter II Neoplasms	Class 5 - Public	Neoplasms
ebv_q30_0.0018	41202#K26#K26 Duodenal ulcer	0.200366	0.0642668	0.00234539	0.5	2316	16330	binary	41202#K26#Duodenal ulcer	Chapter XI Diseases of the digestive system	Class 5 - Public	Gastrointestinal
ebv_q30_0.0018	41202#I12#I12 Hypertensive renal disease	0.460594	0.143401	0.00234717	0.5	379	22828	binary	41202#I12#Hypertensive renal disease	Chapter IX Diseases of the circulatory system	Class 5 - Public	Circulatory
ebv_q30_0.0018	Union#M4786#M47.86 Other spondylosis (Lumbar region)	0.156318	0.0504956	0.00236366	0.5	4052	11847	binary	Union#M4786#Other spondylosis Lumbar region	Chapter XIII Diseases of the musculoskeletal system and connective tissue	Class 5 - Public	Musculoskeletal
ebv_q30_0.0018	41202#L72#L72 Follicular cysts of skin and subcutaneous tissue	0.0993113	0.0322767	0.00236878	0.5	10179	37502	binary	41202#L72#Follicular cysts of skin and subcutaneous tissue	Chapter XII Diseases of the skin and subcutaneous tissue	Class 5 - Public	Dermatologic
ebv_q30_0.0018	41202#K515#K51.5 Mucosal proctocolitis	0.555152	0.17124	0.00238049	0.5	257	20125	binary	41202#K515#Left sided colitis	Chapter XI Diseases of the digestive system	Class 5 - Public	Gastrointestinal
ebv_q30_0.0018	Union#K228#K22.8 Other specified diseases of oesophagus	0.185452	0.0596885	0.00238103	0.5	2799	14037	binary	Union#K228#Other specified diseases of oesophagus	Chapter XI Diseases of the digestive system	Class 5 - Public	Gastrointestinal
ebv_q30_0.0018	Union#K515#K51.5 Mucosal proctocolitis	0.508667	0.157667	0.00238248	0.5	317	12453	binary	Union#K515#Left sided colitis	Chapter XI Diseases of the digestive system	Class 5 - Public	Gastrointestinal
ebv_q30_0.0018	Union#Block M86-M90#M86-M90 Other osteopathies	0.131028	0.0424824	0.00238566	0.5	5976	14360	binary	Union#Block M86-M90#M86-M90 Other osteopathies	Chapter XIII Diseases of the musculoskeletal system and connective tissue	Class 5 - Public	Musculoskeletal
ebv_q30_0.0018	41202#I441#I44.1 Atrioventricular block| second degree	0.333247	0.105486	0.00239686	0.5	749	20673	binary	41202#I441#Atrioventricular block second degree	Chapter IX Diseases of the circulatory system	Class 5 - Public	Circulatory
ebv_q30_0.0018	Union#K859#K85.9 Acute pancreatitis| unspecified	0.245484	0.0784845	0.00240195	0.5	1541	12381	binary	Union#K859#Acute pancreatitis unspecified	Chapter XI Diseases of the digestive system	Class 5 - Public	Gastrointestinal
ebv_q30_0.0018	41202#BlockC76-C80#C76-C80 Malignant neoplasms of ill-defined| secondary and unspecified sites	0.101809	0.0331563	0.00241429	0.5	9417	29720	binary	41202#Block C76-C80#C76-C80 Malignant neoplasms of ill-defined secondary and unspecified sites	Chapter II Neoplasms	Class 5 - Public	Neoplasms
ebv_q30_0.0018	40001#U07#U07 Emergency use of U07	0.262936	0.0840183	0.00242876	0.5	1213	30441	binary	40001#U07#Emergency use of U07	Chapter I Certain infectious and parasitic diseases	Class 5 - Public	Infectious
ebv_q30_0.0018	Union#L400#L40.0 Psoriasis vulgaris	0.50875	0.1581	0.00242878	0.5	304	20704	binary	Union#L400#Psoriasis vulgaris	Chapter XII Diseases of the skin and subcutaneous tissue	Class 5 - Public	Dermatologic
ebv_q30_0.0018	40001#M06#M06 Other rheumatoid arthritis	1.10712	0.330273	0.00244169	0.5	45	43125	binary	40001#M06#Other rheumatoid arthritis	Chapter XIII Diseases of the musculoskeletal system and connective tissue	Class 5 - Public	Musculoskeletal
ebv_q30_0.0018	41202#L03#L03 Cellulitis	0.101832	0.0332124	0.0024564	0.5	9476	31809	binary	41202#L03#Cellulitis	Chapter XII Diseases of the skin and subcutaneous tissue	Class 5 - Public	Dermatologic
ebv_q30_0.0018	41202#K72#K72 Hepatic failure| not elsewhere classified	0.519581	0.16164	0.00248336	0.5	291	16374	binary	41202#K72#Hepatic failure not elsewhere classified	Chapter XI Diseases of the digestive system	Class 5 - Public	Gastrointestinal
ebv_q30_0.0018	130655	1.51828	0.444858	0.00248422	0.5	21	43236	binary	130655#Source of report of D67 (Hereditary factor IX deficiency)	Chapter III Diseases of the blood and blood-forming organs and certain disorders involving the immune mechanism	Class 5 - Public	Hematologic & immune
ebv_q30_0.0018	Union#B171#B17.1 Acute hepatitis C	0.602813	0.185819	0.0024928	0.5	215	19476	binary	Union#B171#Acute hepatitis C	Chapter I Certain infectious and parasitic diseases	Class 5 - Public	Infectious
ebv_q30_0.0018	Union#L409#L40.9 Psoriasis| unspecified	0.153141	0.0496983	0.00249487	0.5	4079	21661	binary	Union#L409#Psoriasis unspecified	Chapter XII Diseases of the skin and subcutaneous tissue	Class 5 - Public	Dermatologic
ebv_q30_0.0018	40002#BlockI60-I69#I60-I69 Cerebrovascular diseases	0.228854	0.0736786	0.00251772	0.5	1629	32250	binary	40002#Block I60-I69#I60-I69 Cerebrovascular diseases	Chapter IX Diseases of the circulatory system	Class 5 - Public	Circulatory
ebv_q30_0.0018	Union#K650#K65.0 Acute peritonitis	0.300645	0.0959561	0.00252018	0.5	983	10919	binary	Union#K650#Acute peritonitis	Chapter XI Diseases of the digestive system	Class 5 - Public	Gastrointestinal
ebv_q30_0.0018	Union#B449#B44.9 Aspergillosis| unspecified	0.635975	0.195971	0.00252566	0.5	181	21243	binary	Union#B449#Aspergillosis unspecified	Chapter I Certain infectious and parasitic diseases	Class 5 - Public	Infectious
ebv_q30_0.0018	131383	0.137084	0.0446492	0.00252606	0.5	4915	25958	binary	131383#Source of report of I71 (Aortic aneurysm and dissection)	Chapter IX Diseases of the circulatory system	Class 5 - Public	Circulatory
ebv_q30_0.0018	41202#I120#I12.0 Hypertensive renal disease with renal failure	0.484663	0.151708	0.00254265	0.5	334	23056	binary	41202#I120#Hypertensive renal disease with renal failure	Chapter IX Diseases of the circulatory system	Class 5 - Public	Circulatory
ebv_q30_0.0018	41202#D41#D41 Neoplasm of uncertain or unknown behaviour of urinary organs	0.263265	0.0845182	0.00254747	0.5	1227	19768	binary	41202#D41#Neoplasm of uncertain or unknown behaviour of urinary organs	Chapter II Neoplasms	Class 5 - Public	Neoplasms
ebv_q30_0.0018	Union#M858#M85.8 Other specified disorders of bone density and structure	0.139674	0.0456434	0.00257135	0.5	5193	8978	binary	Union#M858#Other specified disorders of bone density and structure	Chapter XIII Diseases of the musculoskeletal system and connective tissue	Class 5 - Public	Musculoskeletal
ebv_q30_0.0018	Union#N319#N31.9 Neuromuscular dysfunction of bladder| unspecified	0.29337	0.0939621	0.00259181	0.5	1014	15747	binary	Union#N319#Neuromuscular dysfunction of bladder unspecified	Chapter XIV Diseases of the genitourinary system	Class 5 - Public	Genitourinary
ebv_q30_0.0018	20002#15#immunological|systemic disorders	-0.0562131	0.0187885	0.00260828	0.5	36615	39034	binary	20002#15#immunological|systemic disorders	Chapter XIII Diseases of the musculoskeletal system and connective tissue	Class 5 - Public	Musculoskeletal
ebv_q30_0.0018	41202#K229#K22.9 Disease of oesophagus| unspecified	0.430904	0.136042	0.00262228	0.5	435	20435	binary	41202#K229#Disease of oesophagus unspecified	Chapter XI Diseases of the digestive system	Class 5 - Public	Gastrointestinal
ebv_q30_0.0018	131955	0.0588177	0.019436	0.00264257	0.5	30106	42335	binary	131955#Source of report of M75 (Shoulder lesions)	Chapter XIII Diseases of the musculoskeletal system and connective tissue	Class 5 - Public	Musculoskeletal
ebv_q30_0.0018	41202#C163#C16.3 Pyloric antrum	0.890432	0.270975	0.0026758	0.5	77	29399	binary	41202#C163#Malignant neoplasm: Pyloric antrum	Chapter II Neoplasms	Class 5 - Public	Neoplasms
ebv_q30_0.0018	Union#K224#K22.4 Dyskinesia of oesophagus	0.2746	0.0884372	0.00267587	0.5	1179	13021	binary	Union#K224#Dyskinesia of oesophagus	Chapter XI Diseases of the digestive system	Class 5 - Public	Gastrointestinal
ebv_q30_0.0018	Union#R896#R89.6 Abnormal cytological findings	1.84117	0.538103	0.00268399	0.5	13	7126	binary	Union#R896#Abnormal findings in specimens from other organs systems and tissues Abnormal cytological findings	Chapter XVIII Symptoms signs and abnormal clinical and laboratory findings not elsewhere classified	Class 5 - Public	Abnormal labs
ebv_q30_0.0018	41202#G360#G36.0 Neuromyelitis optica [Devic]	1.84143	0.538197	0.002692	0.5	13	39134	binary	41202#G360#Neuromyelitis optica [Devic]	Chapter VI Diseases of the nervous system	Class 5 - Public	Nervous system
ebv_q30_0.0018	41202#N151#N15.1 Renal and perinephric abscess	1.14116	0.341417	0.00269399	0.5	43	31936	binary	41202#N151#Renal and perinephric abscess	Chapter XIV Diseases of the genitourinary system	Class 5 - Public	Genitourinary
ebv_q30_0.0018	Union#M546#M54.6 Pain in thoracic spine	0.394578	0.125439	0.00269733	0.5	537	10362	binary	Union#M546#Pain in thoracic spine	Chapter XIII Diseases of the musculoskeletal system and connective tissue	Class 5 - Public	Musculoskeletal
ebv_q30_0.0018	40011#8010#Carcinoma| NOS	0.152735	0.049957	0.00269995	0.5	3971	27752	binary	40011#8010#Carcinoma| NOS	Chapter II Neoplasms	Class 5 - Public	Neoplasms
ebv_q30_0.0018	41202#I7000#I70.00 Atherosclerosis of aorta (without gangrene)	1.08364	0.325328	0.00270186	0.5	49	31373	binary	41202#I7000#Atherosclerosis of aorta without gangrene	Chapter IX Diseases of the circulatory system	Class 5 - Public	Circulatory
ebv_q30_0.0018	Union#G553#G55.3 Nerve root and plexus compressions in other dorsopathies	0.326328	0.104663	0.00272274	0.5	772	27857	binary	Union#G553#Nerve root and plexus compressions in other dorsopathies	Chapter VI Diseases of the nervous system	Class 5 - Public	Nervous system
ebv_q30_0.0018	40011#9650#Hodgkin lymphoma| NOS	0.678699	0.210284	0.00277772	0.5	152	37215	binary	40011#9650#Hodgkin lymphoma| NOS	Chapter II Neoplasms	Class 5 - Public	Neoplasms
ebv_q30_0.0018	Union#I26#I26 Pulmonary embolism	0.0944116	0.0312968	0.00280722	0.5	11711	14816	binary	Union#I26#Pulmonary embolism	Chapter IX Diseases of the circulatory system	Class 5 - Public	Circulatory
ebv_q30_0.0018	40002#I10#I10 Essential (primary) hypertension	0.178912	0.0586132	0.00281938	0.5	2719	29468	binary	40002#I10#Essential (primary) hypertension	Chapter IX Diseases of the circulatory system	Class 5 - Public	Circulatory
ebv_q30_0.0018	20002#1293#bone disorder	0.101793	0.0337199	0.00284326	0.5	9292	21229	binary	20002#1293#bone disorder	Chapter XIII Diseases of the musculoskeletal system and connective tissue	Class 5 - Public	Musculoskeletal
ebv_q30_0.0018	Union#B05#B05 Measles	-0.0918861	0.0311636	0.00286052	0.5	13615	26801	binary	Union#B05#Measles	Chapter I Certain infectious and parasitic diseases	Class 5 - Public	Infectious
ebv_q30_0.0018	20002#1193#renal failure requiring dialysis	0.576896	0.180991	0.0028638	0.5	221	29916	binary	20002#1193#renal failure requiring dialysis	Chapter XIV Diseases of the genitourinary system	Class 5 - Public	Genitourinary
ebv_q30_0.0018	40001#BlockI30-I52#I30-I52 Other forms of heart disease	0.281849	0.0914651	0.00289665	0.5	1022	28939	binary	40001#Block I30-I52#I30-I52 Other forms of heart disease	Chapter IX Diseases of the circulatory system	Class 5 - Public	Circulatory
ebv_q30_0.0018	131425	0.137912	0.0455329	0.00290952	0.5	4832	38927	binary	131425#Source of report of J00 (Acute nasopharyngitis [common cold])	Chapter X Diseases of the respiratory system	Class 5 - Public	Respiratory
ebv_q30_0.0018	41202#J101#J10.1 Influenza with other respiratory manifestations| influenza virus identified	0.370207	0.118944	0.00291638	0.5	587	37143	binary	41202#J101#Influenza with other respiratory manifestations seasonal influenza virus identified	Chapter X Diseases of the respiratory system	Class 5 - Public	Respiratory
ebv_q30_0.0018	40006#C911#C91.1 Chronic lymphocytic leukaemia	0.301295	0.0976228	0.00291844	0.5	897	23481	binary	40006#C911#Chronic lymphocytic leukaemia of B-cell type	Chapter II Neoplasms	Class 5 - Public	Neoplasms
ebv_q30_0.0018	Union#J03#J03 Acute tonsillitis	0.0822184	0.0273797	0.002919	0.5	16587	18577	binary	Union#J03#Acute tonsillitis	Chapter X Diseases of the respiratory system	Class 5 - Public	Respiratory
ebv_q30_0.0018	131495	0.0426675	0.0142859	0.00292797	0.5	63073	40827	binary	131495#Source of report of J45 (Asthma)	Chapter X Diseases of the respiratory system	Class 5 - Public	Respiratory
ebv_q30_0.0018	131603	0.0719035	0.0239704	0.0029328	0.5	18776	41353	binary	131603#Source of report of K31 (Other diseases of stomach and duodenum)	Chapter XI Diseases of the digestive system	Class 5 - Public	Gastrointestinal
ebv_q30_0.0018	131287	0.0332409	0.0111853	0.00296547	0.5	173694	38112	binary	131287#Source of report of I10 (Essential (primary) hypertension) hypertension)	Chapter IX Diseases of the circulatory system	Class 5 - Public	Circulatory
ebv_q30_0.0018	41202#R198#R19.8 Other specified symptoms and signs involving the digestive system and abdomen	0.229036	0.0749593	0.00298273	0.5	1696	22491	binary	41202#R198#Other specified symptoms and signs involving the digestive system and abdomen	Chapter XVIII Symptoms signs and abnormal clinical and laboratory findings not elsewhere classified	Class 5 - Public	Abnormal labs
ebv_q30_0.0018	40011#8130#Papillary transitional cell carcinoma	0.176596	0.058234	0.0029976	0.5	2763	27511	binary	40011#8130#Papillary transitional cell carcinoma	Chapter II Neoplasms	Class 5 - Public	Neoplasms
ebv_q30_0.0018	Union#M720#M72.0 Palmar fascial fibromatosis [Dupuytren]	0.127805	0.0424831	0.00300568	0.5	6191	9865	binary	Union#M720#Palmar fascial fibromatosis [Dupuytren]	Chapter XIII Diseases of the musculoskeletal system and connective tissue	Class 5 - Public	Musculoskeletal
ebv_q30_0.0018	41202#M31#M31 Other necrotising vasculopathies	-0.365553	0.129727	0.00301	0.5	864	23786	binary	41202#M31#Other necrotizing vasculopathies	Chapter XIII Diseases of the musculoskeletal system and connective tissue	Class 5 - Public	Musculoskeletal
ebv_q30_0.0018	41202#A08#A08 Viral and other specified intestinal infections	0.246392	0.0805908	0.00302111	0.5	1398	37540	binary	41202#A08#Viral and other specified intestinal infections	Chapter I Certain infectious and parasitic diseases	Class 5 - Public	Infectious
ebv_q30_0.0018	41202#I501#I50.1 Left ventricular failure	0.219516	0.0722005	0.00307047	0.5	1755	21208	binary	41202#I501#Left ventricular failure	Chapter IX Diseases of the circulatory system	Class 5 - Public	Circulatory
ebv_q30_0.0018	Union#D12#D12 Benign neoplasm of colon| rectum| anus and anal canal	0.0599914	0.0201557	0.003078	0.5	29916	24660	binary	Union#D12#Benign neoplasm of colon rectum anus and anal canal	Chapter II Neoplasms	Class 5 - Public	Neoplasms
ebv_q30_0.0018	Union#H045#H04.5 Stenosis and insufficiency of lachrymal passages	0.224057	0.0736971	0.00308802	0.5	1678	20120	binary	Union#H045#Stenosis and insufficiency of lacrimal passages	Chapter VII Diseases of the eye and adnexa	Class 5 - Public	Ophthalmic
ebv_q30_0.0018	41202#I743#I74.3 Embolism and thrombosis of arteries of the lower extremities	0.335797	0.109043	0.00309675	0.5	707	18853	binary	41202#I743#Embolism and thrombosis of arteries of lower extremities	Chapter IX Diseases of the circulatory system	Class 5 - Public	Circulatory
ebv_q30_0.0018	40006#BlockC15-C26#C15-C26 Malignant neoplasms of digestive organs	0.0857706	0.028744	0.00312141	0.5	13112	26247	binary	40006#Block C15-C26#C15-C26 Malignant neoplasms of digestive organs	Chapter II Neoplasms	Class 5 - Public	Neoplasms
ebv_q30_0.0018	20002#1265#migraine	-0.0939721	0.0321949	0.00314513	0.5	12242	27646	binary	20002#1265#migraine	Chapter VI Diseases of the nervous system	Class 5 - Public	Nervous system
ebv_q30_0.0018	40011#8243#Goblet cell carcinoid (Mucocarcinoid Tumor)	1.26292	0.382157	0.00315256	0.5	32	43236	binary	40011#8243#Goblet cell carcinoid (Mucocarcinoid Tumor)	Chapter II Neoplasms	Class 5 - Public	Neoplasms
ebv_q30_0.0018	Union#N61#N61 Inflammatory disorders of breast	0.230269	0.0758484	0.00316322	0.5	1765	8977	binary	Union#N61#Inflammatory disorders of breast	Chapter XIV Diseases of the genitourinary system	Class 5 - Public	Genitourinary
ebv_q30_0.0018	20001#1008#ear cancer	1.36638	0.414747	0.00318006	0.5	25	23931	binary	20001#1008#ear cancer	Chapter II Neoplasms	Class 5 - Public	Neoplasms
ebv_q30_0.0018	41202#A16#A16 Respiratory tuberculosis| not confirmed bacteriologically or histologically	1.05805	0.323058	0.00319251	0.5	51	26582	binary	41202#A16#Respiratory tuberculosis not confirmed bacteriologically or histologically	Chapter I Certain infectious and parasitic diseases	Class 5 - Public	Infectious
ebv_q30_0.0018	Union#C969#C96.9 Malignant neoplasms of lymphoid| haematopoietic and related tissue| unspecified	0.599925	0.190276	0.00320466	0.5	192	20004	binary	Union#C969#Malignant neoplasm of lymphoid haematopoietic and related tissue unspecified	Chapter II Neoplasms	Class 5 - Public	Neoplasms
ebv_q30_0.0018	132035	0.161797	0.0538199	0.00321022	0.5	3304	32970	binary	132035#Source of report of N19 (Unspecified kidney failure)	Chapter XIV Diseases of the genitourinary system	Class 5 - Public	Genitourinary
ebv_q30_0.0018	Union#H360#H36.0 Diabetic retinopathy	0.157132	0.0523325	0.00321718	0.5	3585	19994	binary	Union#H360#Diabetic retinopathy	Chapter VII Diseases of the eye and adnexa	Class 5 - Public	Ophthalmic
ebv_q30_0.0018	41202#C211#C21.1 Anal canal	0.643687	0.203483	0.00322645	0.5	163	22662	binary	41202#C211#Malignant neoplasm: Anal canal	Chapter II Neoplasms	Class 5 - Public	Neoplasms
ebv_q30_0.0018	40001#BlockM05-M14#M05-M14 Inflammatory polyarthropathies	1.01967	0.314365	0.00323134	0.5	52	43126	binary	40001#Block M05-M14#M05-M14 Inflammatory polyarthropathies	Chapter XIII Diseases of the musculoskeletal system and connective tissue	Class 5 - Public	Musculoskeletal
ebv_q30_0.0018	Union#G465#G46.5 Pure motor lacunar syndrome	2.12682	0.649962	0.00323251	0.5	8	27755	binary	Union#G465#Pure motor lacunar syndrome	Chapter VI Diseases of the nervous system	Class 5 - Public	Nervous system
ebv_q30_0.0018	41202#K519#K51.9 Ulcerative colitis| unspecified	0.178998	0.0594622	0.00323935	0.5	2833	19301	binary	41202#K519#Ulcerative colitis unspecified	Chapter XI Diseases of the digestive system	Class 5 - Public	Gastrointestinal
ebv_q30_0.0018	41202#D414#D41.4 Bladder	0.290598	0.095365	0.00325604	0.5	946	19402	binary	41202#D414#Neoplasm of uncertain or unknown behaviour: Bladder	Chapter II Neoplasms	Class 5 - Public	Neoplasms
ebv_q30_0.0018	41202#M068#M06.8 Other specified rheumatoid arthritis	1.18377	0.361372	0.00326135	0.5	37	19930	binary	41202#M068#Other specified rheumatoid arthritis	Chapter XIII Diseases of the musculoskeletal system and connective tissue	Class 5 - Public	Musculoskeletal
ebv_q30_0.0018	Union#M0634#M06.34 Rheumatoid nodule (Hand)	0.838917	0.261354	0.00327811	0.5	88	9380	binary	Union#M0634#Rheumatoid nodule Hand	Chapter XIII Diseases of the musculoskeletal system and connective tissue	Class 5 - Public	Musculoskeletal
ebv_q30_0.0018	40006#ChapterII#Chapter II Neoplasms	0.0350541	0.0118984	0.00327953	0.5	105515	41629	binary	40006#Chapter II#Chapter II Neoplasms	Chapter II Neoplasms	Class 5 - Public	Neoplasms
ebv_q30_0.0018	131481	0.15249	0.050962	0.00332794	0.5	3786	39755	binary	131481#Source of report of J38 (Diseases of vocal cords and larynx not elsewhere classified)	Chapter X Diseases of the respiratory system	Class 5 - Public	Respiratory
ebv_q30_0.0018	41202#N21#N21 Calculus of lower urinary tract	-0.304168	0.108112	0.00334007	0.5	1182	19750	binary	41202#N21#Calculus of lower urinary tract	Chapter XIV Diseases of the genitourinary system	Class 5 - Public	Genitourinary
ebv_q30_0.0018	Union#M6534#M65.34 Trigger finger-Hand	0.275151	0.0907371	0.00335893	0.5	1119	11365	binary	Union#M6534#Trigger finger-Hand	Chapter XIII Diseases of the musculoskeletal system and connective tissue	Class 5 - Public	Musculoskeletal
ebv_q30_0.0018	131347	0.169109	0.0564855	0.00336477	0.5	2975	29598	binary	131347#Source of report of I46 (Cardiac arrest)	Chapter IX Diseases of the circulatory system	Class 5 - Public	Circulatory
ebv_q30_0.0018	41202#I959#I95.9 Hypotension| unspecified	0.375112	0.122332	0.00336502	0.5	544	22881	binary	41202#I959#Hypotension unspecified	Chapter IX Diseases of the circulatory system	Class 5 - Public	Circulatory
ebv_q30_0.0018	41202#K633#K63.3 Ulcer of intestine	0.394775	0.128331	0.0033739	0.5	515	22818	binary	41202#K633#Ulcer of intestine	Chapter XI Diseases of the digestive system	Class 5 - Public	Gastrointestinal
ebv_q30_0.0018	41202#J90#J90 Pleural effusion| not elsewhere classified	0.17083	0.057059	0.00337398	0.5	2956	30375	binary	41202#J90#Pleural effusion not elsewhere classified	Chapter X Diseases of the respiratory system	Class 5 - Public	Respiratory
ebv_q30_0.0018	41202#K11#K11 Diseases of salivary glands	0.255256	0.0843986	0.00339014	0.5	1310	22909	binary	41202#K11#Diseases of salivary glands	Chapter XI Diseases of the digestive system	Class 5 - Public	Gastrointestinal
ebv_q30_0.0018	41202#R040#R04.0 Epistaxis	0.163057	0.0545894	0.00340762	0.5	3301	20433	binary	41202#R040#Epistaxis	Chapter XVIII Symptoms signs and abnormal clinical and laboratory findings not elsewhere classified	Class 5 - Public	Abnormal labs
ebv_q30_0.0018	Union#K253#K25.3 Acute without haemorrhage or perforation	0.415185	0.134996	0.00342221	0.5	449	14436	binary	Union#K253#Gastric ulcer Acute without haemorrhage or perforation	Chapter XI Diseases of the digestive system	Class 5 - Public	Gastrointestinal
ebv_q30_0.0018	41202#BlockG40-G47#G40-G47 Episodic and paroxysmal disorders	0.0848367	0.0286955	0.00342706	0.5	13036	35159	binary	41202#Block G40-G47#G40-G47 Episodic and paroxysmal disorders	Chapter VI Diseases of the nervous system	Class 5 - Public	Nervous system
ebv_q30_0.0018	40011#9823#Chronic lymphocytic leukemia|small lymphocytic lymphoma	0.2957	0.0974821	0.00342757	0.5	898	32431	binary	40011#9823#Chronic lymphocytic leukemia|small lymphocytic lymphoma	Chapter II Neoplasms	Class 5 - Public	Neoplasms
ebv_q30_0.0018	131073	0.104558	0.0352841	0.00344267	0.5	8314	42407	binary	131073#Source of report of G55 (Nerve root and plexus compressions in diseases classified elsewhere)	Chapter VI Diseases of the nervous system	Class 5 - Public	Nervous system
ebv_q30_0.0018	Union#M213#M21.3 Wrist or foot drop (acquired)	0.308723	0.101742	0.00346956	0.5	865	12077	binary	Union#M213#Wrist or foot drop (acquired)	Chapter XIII Diseases of the musculoskeletal system and connective tissue	Class 5 - Public	Musculoskeletal
ebv_q30_0.0018	Union#I516#I51.6 Cardiovascular disease| unspecified	0.559614	0.179807	0.00347077	0.5	219	11480	binary	Union#I516#Cardiovascular disease unspecified	Chapter IX Diseases of the circulatory system	Class 5 - Public	Circulatory
ebv_q30_0.0018	20001#1041#cervical cancer	0.170413	0.0570912	0.00347171	0.5	3081	19384	binary	20001#1041#cervical cancer	Chapter II Neoplasms	Class 5 - Public	Neoplasms
ebv_q30_0.0018	Union#F03#F03 Unspecified dementia	0.13869	0.0467004	0.0034732	0.5	4544	22211	binary	Union#F03#Unspecified dementia	Chapter V Mental and behavioural disorders	Class 5 - Public	Psychiatric
ebv_q30_0.0018	Union#I249#I24.9 Acute ischaemic heart disease| unspecified	0.178992	0.059992	0.0034776	0.5	2748	11294	binary	Union#I249#Acute ischaemic heart disease unspecified	Chapter IX Diseases of the circulatory system	Class 5 - Public	Circulatory
ebv_q30_0.0018	Union#N02#N02 Recurrent and persistent haematuria	0.219174	0.0730634	0.0035014	0.5	1759	20662	binary	Union#N02#Recurrent and persistent haematuria	Chapter XIV Diseases of the genitourinary system	Class 5 - Public	Genitourinary
ebv_q30_0.0018	40001#K86#K86 Other diseases of pancreas	1.80773	0.551577	0.00350148	0.5	12	22383	binary	40001#K86#Other diseases of pancreas	Chapter XI Diseases of the digestive system	Class 5 - Public	Gastrointestinal
ebv_q30_0.0018	20002#1158#liver failure|cirrhosis	0.413326	0.134731	0.00350872	0.5	445	35403	binary	20002#1158#liver failure|cirrhosis	Chapter XI Diseases of the digestive system	Class 5 - Public	Gastrointestinal
ebv_q30_0.0018	41202#H041#H04.1 Other disorders of lachrymal gland	0.53323	0.171815	0.00352054	0.5	250	23219	binary	41202#H041#Other disorders of lacrimal gland	Chapter VII Diseases of the eye and adnexa	Class 5 - Public	Ophthalmic
ebv_q30_0.0018	42023	0.223803	0.0746803	0.0035227	0.5	1539	34363	binary	42023#Source of vascular dementia report	Chapter VI Diseases of the nervous system	Class 5 - Public	Nervous system
ebv_q30_0.0018	131533	0.320124	0.105585	0.00353888	0.5	759	31044	binary	131533#Source of report of J86 (Pyothorax)	Chapter X Diseases of the respiratory system	Class 5 - Public	Respiratory
ebv_q30_0.0018	Union#I849#I84.9 Unspecified haemorrhoids without complication	0.0825973	0.0281023	0.00355566	0.5	15056	15312	binary	Union#I849#Unspecified haemorrhoids without complication	Chapter IX Diseases of the circulatory system	Class 5 - Public	Circulatory
ebv_q30_0.0018	41202#N644#N64.4 Mastodynia	0.953345	0.296238	0.00355797	0.5	66	15650	binary	41202#N644#Mastodynia	Chapter XIV Diseases of the genitourinary system	Class 5 - Public	Genitourinary
ebv_q30_0.0018	41202#M511#M51.1 Lumbar and other intervertebral disk disorders with radiculopathy	0.132174	0.044613	0.00356509	0.5	5233	27751	binary	41202#M511#Lumbar and other intervertebral disc disorders with radiculopathy	Chapter XIII Diseases of the musculoskeletal system and connective tissue	Class 5 - Public	Musculoskeletal
ebv_q30_0.0018	Union#M653#M65.3 Trigger finger	0.153864	0.0518481	0.00356938	0.5	3885	12253	binary	Union#M653#Trigger finger	Chapter XIII Diseases of the musculoskeletal system and connective tissue	Class 5 - Public	Musculoskeletal
ebv_q30_0.0018	41202#I89#I89 Other non-infective disorders of lymphatic vessels and lymph nodes	0.45165	0.147028	0.00359643	0.5	365	31415	binary	41202#I89#Other noninfective disorders of lymphatic vessels and lymph nodes	Chapter IX Diseases of the circulatory system	Class 5 - Public	Circulatory
ebv_q30_0.0018	41202#M5422#M54.22 Cervicalgia (Cervical region)	0.299246	0.0990635	0.00360322	0.5	917	26124	binary	41202#M5422#Cervicalgia Cervical region	Chapter XIII Diseases of the musculoskeletal system and connective tissue	Class 5 - Public	Musculoskeletal
ebv_q30_0.0018	41202#I088#I08.8 Other multiple valve diseases	NA	NA	0.00360489	0	38	18174	binary	41202#I088#Other multiple valve diseases	Chapter IX Diseases of the circulatory system	Class 5 - Public	Circulatory
ebv_q30_0.0018	40006#C91#C91 Lymphoid leukaemia	0.271823	0.0903795	0.00361415	0.5	1070	23659	binary	40006#C91#Lymphoid leukaemia	Chapter II Neoplasms	Class 5 - Public	Neoplasms
ebv_q30_0.0018	Union#K137#K13.7 Other and unspecified lesions of oral mucosa	0.172943	0.0581855	0.00361909	0.5	3048	14713	binary	Union#K137#Other and unspecified lesions of oral mucosa	Chapter XI Diseases of the digestive system	Class 5 - Public	Gastrointestinal
ebv_q30_0.0018	Union#R066#R06.6 Hiccough	0.307269	0.101918	0.00363033	0.5	892	4232	binary	Union#R066#Hiccough	Chapter XVIII Symptoms signs and abnormal clinical and laboratory findings not elsewhere classified	Class 5 - Public	Abnormal labs
ebv_q30_0.0018	Union#A812#A81.2 Progressive multifocal leukoencephalopathy	1.77388	0.537897	0.00364019	0.5	13	26747	binary	Union#A812#Progressive multifocal leukoencephalopathy	Chapter I Certain infectious and parasitic diseases	Class 5 - Public	Infectious
ebv_q30_0.0018	Union#L088#L08.8 Other specified local infections of skin and subcutaneous tissue	0.491726	0.159658	0.00364718	0.5	301	20444	binary	Union#L088#Other specified local infections of skin and subcutaneous tissue	Chapter XII Diseases of the skin and subcutaneous tissue	Class 5 - Public	Dermatologic
ebv_q30_0.0018	40002#I700#I70.0 Atherosclerosis of aorta	1.60409	0.492852	0.0036656	0.5	16	41275	binary	40002#I700#Atherosclerosis of aorta	Chapter IX Diseases of the circulatory system	Class 5 - Public	Circulatory
ebv_q30_0.0018	41202#C83#C83 Diffuse non-Hodgkin's lymphoma	0.220607	0.0739163	0.00366864	0.5	1664	24040	binary	41202#C83#Non-follicular lymphoma	Chapter II Neoplasms	Class 5 - Public	Neoplasms
ebv_q30_0.0018	Union#M1390#M13.90 Arthritis| unspecified (Multiple sites)	0.195489	0.0657657	0.00368027	0.5	2274	10559	binary	Union#M1390#Arthritis unspecified Multiple sites	Chapter XIII Diseases of the musculoskeletal system and connective tissue	Class 5 - Public	Musculoskeletal
ebv_q30_0.0018	41202#BlockG50-G59#G50-G59 Nerve| nerve root and plexus disorders	0.0720323	0.0245962	0.00368028	0.5	18305	33959	binary	41202#Block G50-G59#G50-G59 Nerve nerve root and plexus disorders	Chapter VI Diseases of the nervous system	Class 5 - Public	Nervous system
ebv_q30_0.0018	41202#I95#I95 Hypotension	0.171707	0.0579352	0.00369753	0.5	2850	22755	binary	41202#I95#Hypotension	Chapter IX Diseases of the circulatory system	Class 5 - Public	Circulatory
ebv_q30_0.0018	40001#U071#U07.1 COVID-19 virus identified	0.25367	0.0847651	0.00370118	0.5	1195	30437	binary	40001#U071#COVID-19 virus identified	Chapter I Certain infectious and parasitic diseases	Class 5 - Public	Infectious
ebv_q30_0.0018	41202#L024#L02.4 Cutaneous abscess| furuncle and carbuncle of limb	0.249705	0.08348	0.0037416	0.5	1338	31614	binary	41202#L024#Cutaneous abscess furuncle and carbuncle of limb	Chapter XII Diseases of the skin and subcutaneous tissue	Class 5 - Public	Dermatologic
ebv_q30_0.0018	41202#K224#K22.4 Dyskinesia of oesophagus	0.357511	0.1181	0.00374747	0.5	612	19928	binary	41202#K224#Dyskinesia of oesophagus	Chapter XI Diseases of the digestive system	Class 5 - Public	Gastrointestinal
ebv_q30_0.0018	Union#A048#A04.8 Other specified bacterial intestinal infections	0.200061	0.0673327	0.00375406	0.5	2124	25261	binary	Union#A048#Other specified bacterial intestinal infections	Chapter I Certain infectious and parasitic diseases	Class 5 - Public	Infectious
ebv_q30_0.0018	41202#K296#K29.6 Other gastritis	0.122862	0.0417975	0.00377903	0.5	6003	21457	binary	41202#K296#Other gastritis	Chapter XI Diseases of the digestive system	Class 5 - Public	Gastrointestinal
ebv_q30_0.0018	41202#L720#L72.0 Epidermal cyst	0.173667	0.0586765	0.00378037	0.5	2836	36779	binary	41202#L720#Epidermal cyst	Chapter XII Diseases of the skin and subcutaneous tissue	Class 5 - Public	Dermatologic
ebv_q30_0.0018	Union#C83#C83 Diffuse non-Hodgkin's lymphoma	0.194255	0.0655366	0.00379486	0.5	2186	21371	binary	Union#C83#Non-follicular lymphoma	Chapter II Neoplasms	Class 5 - Public	Neoplasms
ebv_q30_0.0018	Union#L720#L72.0 Epidermal cyst	0.165691	0.0560703	0.00379574	0.5	3183	24031	binary	Union#L720#Epidermal cyst	Chapter XII Diseases of the skin and subcutaneous tissue	Class 5 - Public	Dermatologic
ebv_q30_0.0018	3571	0.0660012	0.0228924	0.00379643	0.5	74908	10838	binary	3571#Back pain for 3+ months	Chapter XIII Diseases of the musculoskeletal system and connective tissue	Class 5 - Public	Musculoskeletal
ebv_q30_0.0018	Union#H01#H01 Other inflammation of eyelid	0.128155	0.0436244	0.00382086	0.5	5372	22418	binary	Union#H01#Other inflammation of eyelid	Chapter VII Diseases of the eye and adnexa	Class 5 - Public	Ophthalmic
ebv_q30_0.0018	Union#E10#E10 Insulin-dependent diabetes mellitus	0.14272	0.0485375	0.00385362	0.5	4387	17831	binary	Union#E10#Type 1 diabetes mellitus	Chapter IV Endocrine nutritional and metabolic diseases	Class 5 - Public	Endocrine & metabolic
ebv_q30_0.0018	41202#K512#K51.2 Ulcerative (chronic) proctitis	0.371912	0.122973	0.00386354	0.5	574	19734	binary	41202#K512#Ulcerative (chronic) proctitis	Chapter XI Diseases of the digestive system	Class 5 - Public	Gastrointestinal
ebv_q30_0.0018	41202#K625#K62.5 Haemorrhage of anus and rectum	0.0889871	0.0304893	0.00387146	0.5	12027	23444	binary	41202#K625#Haemorrhage of anus and rectum	Chapter XI Diseases of the digestive system	Class 5 - Public	Gastrointestinal
ebv_q30_0.0018	40006#C21#C21 Malignant neoplasm of anus and anal canal	0.489229	0.160112	0.00389022	0.5	293	25320	binary	40006#C21#Malignant neoplasm of anus and anal canal	Chapter II Neoplasms	Class 5 - Public	Neoplasms
ebv_q30_0.0018	41202#A04#A04 Other bacterial intestinal infections	0.202052	0.0682689	0.00390046	0.5	2011	40391	binary	41202#A04#Other bacterial intestinal infections	Chapter I Certain infectious and parasitic diseases	Class 5 - Public	Infectious
ebv_q30_0.0018	131959	0.058044	0.01998	0.00390159	0.5	28676	43236	binary	131959#Source of report of M77 (Other enthesopathies)	Chapter XIII Diseases of the musculoskeletal system and connective tissue	Class 5 - Public	Musculoskeletal
ebv_q30_0.0018	120005	0.129468	0.0441836	0.00391341	0.5	5824	13101	binary	120005#Ever had chronic post-surgical pain	Chapter XVIII Symptoms signs and abnormal clinical and laboratory findings not elsewhere classified	Class 5 - Public	Abnormal labs
ebv_q30_0.0018	Union#R651#R65.1 Systemic Inflammatory Response Syndrome of infectious origin with organ failure	0.389081	0.128949	0.00393557	0.5	508	4772	binary	Union#R651#Systemic Inflammatory Response Syndrome of infectious origin with organ failure	Chapter XVIII Symptoms signs and abnormal clinical and laboratory findings not elsewhere classified	Class 5 - Public	Abnormal labs
ebv_q30_0.0018	41202#BlockL40-L45#L40-L45 Papulosquamous disorders	0.237506	0.0800572	0.00397112	0.5	1438	35141	binary	41202#Block L40-L45#L40-L45 Papulosquamous disorders	Chapter XII Diseases of the skin and subcutaneous tissue	Class 5 - Public	Dermatologic
ebv_q30_0.0018	41202#BlockA80-A89#A80-A89 Viral infections of the central nervous system	0.459197	0.150922	0.00397901	0.5	348	40196	binary	41202#Block A80-A89#A80-A89 Viral infections of the central nervous system	Chapter I Certain infectious and parasitic diseases	Class 5 - Public	Infectious
ebv_q30_0.0018	41202#I652#I65.2 Occlusion and stenosis of carotid artery	0.284228	0.0954018	0.00398695	0.5	949	19765	binary	41202#I652#Occlusion and stenosis of carotid artery	Chapter IX Diseases of the circulatory system	Class 5 - Public	Circulatory
ebv_q30_0.0018	Union#G060#G06.0 Intracranial abscess and granuloma	0.815554	0.260085	0.00404345	0.5	90	19357	binary	Union#G060#Intracranial abscess and granuloma	Chapter VI Diseases of the nervous system	Class 5 - Public	Nervous system
ebv_q30_0.0018	41202#BlockB25-B34#B25-B34 Other viral diseases	0.195452	0.0663389	0.0040462	0.5	2206	36839	binary	41202#Block B25-B34#B25-B34 Other viral diseases	Chapter I Certain infectious and parasitic diseases	Class 5 - Public	Infectious
ebv_q30_0.0018	Union#C163#C16.3 Pyloric antrum	0.711963	0.230038	0.00414112	0.5	119	25051	binary	Union#C163#Malignant neoplasm: Pyloric antrum	Chapter II Neoplasms	Class 5 - Public	Neoplasms
ebv_q30_0.0018	Union#E61#E61 Deficiency of other nutrient elements	0.237364	0.0804078	0.00414786	0.5	1449	20438	binary	Union#E61#Deficiency of other nutrient elements	Chapter IV Endocrine nutritional and metabolic diseases	Class 5 - Public	Endocrine & metabolic
ebv_q30_0.0018	41202#K729#K72.9 Hepatic failure| unspecified	0.599927	0.195577	0.00417272	0.5	186	15480	binary	41202#K729#Hepatic failure unspecified	Chapter XI Diseases of the digestive system	Class 5 - Public	Gastrointestinal
ebv_q30_0.0018	Union#J99#J99 Respiratory disorders in diseases classified elsewhere	0.369103	0.123287	0.00420632	0.5	563	19008	binary	Union#J99#Respiratory disorders in diseases classified elsewhere	Chapter X Diseases of the respiratory system	Class 5 - Public	Respiratory
ebv_q30_0.0018	41202#L031#L03.1 Cellulitis of other parts of limb	0.106367	0.0366866	0.00420952	0.5	7740	29916	binary	41202#L031#Cellulitis of other parts of limb	Chapter XII Diseases of the skin and subcutaneous tissue	Class 5 - Public	Dermatologic
ebv_q30_0.0018	Union#M0510#M05.10 Rheumatoid lung disease (Multiple sites)	1.56208	0.485417	0.00421923	0.5	17	13708	binary	Union#M0510#Rheumatoid lung disease Multiple sites	Chapter XIII Diseases of the musculoskeletal system and connective tissue	Class 5 - Public	Musculoskeletal
ebv_q30_0.0018	40002#E875#E87.5 Hyperkalaemia	1.55979	0.484565	0.00423391	0.5	17	42743	binary	40002#E875#Hyperkalaemia	Chapter IV Endocrine nutritional and metabolic diseases	Class 5 - Public	Endocrine & metabolic
ebv_q30_0.0018	Union#C77#C77 Secondary and unspecified malignant neoplasm of lymph nodes	0.0874394	0.0302735	0.00423869	0.5	11788	23381	binary	Union#C77#Secondary and unspecified malignant neoplasm of lymph nodes	Chapter II Neoplasms	Class 5 - Public	Neoplasms
ebv_q30_0.0018	41202#K228#K22.8 Other specified diseases of oesophagus	0.279614	0.0945104	0.00425554	0.5	1006	22877	binary	41202#K228#Other specified diseases of oesophagus	Chapter XI Diseases of the digestive system	Class 5 - Public	Gastrointestinal
ebv_q30_0.0018	Union#M72#M72 Fibroblastic disorders	0.0697618	0.0242788	0.00428873	0.5	22391	14156	binary	Union#M72#Fibroblastic disorders	Chapter XIII Diseases of the musculoskeletal system and connective tissue	Class 5 - Public	Musculoskeletal
ebv_q30_0.0018	Union#K10#K10 Other diseases of jaws	0.221987	0.0756356	0.00429987	0.5	1728	12760	binary	Union#K10#Other diseases of jaws	Chapter XI Diseases of the digestive system	Class 5 - Public	Gastrointestinal
ebv_q30_0.0018	Union#A403#A40.3 Septicaemia due to Streptococcus pneumoniae	0.672441	0.218577	0.00432007	0.5	141	26767	binary	Union#A403#Sepsis due to Streptococcus pneumoniae	Chapter I Certain infectious and parasitic diseases	Class 5 - Public	Infectious
ebv_q30_0.0018	131075	0.0646329	0.0224959	0.00434271	0.5	22117	35514	binary	131075#Source of report of G56 (Mononeuropathies of upper limb)	Chapter VI Diseases of the nervous system	Class 5 - Public	Nervous system
ebv_q30_0.0018	Union#H26#H26 Other cataract	0.0492201	0.0172055	0.00436233	0.5	45353	28337	binary	Union#H26#Other cataract	Chapter VII Diseases of the eye and adnexa	Class 5 - Public	Ophthalmic
ebv_q30_0.0018	Union#M469#M46.9 Inflammatory spondylopathy| unspecified	0.179676	0.0617042	0.0043714	0.5	2650	11281	binary	Union#M469#Inflammatory spondylopathy unspecified	Chapter XIII Diseases of the musculoskeletal system and connective tissue	Class 5 - Public	Musculoskeletal
ebv_q30_0.0018	Union#K419#K41.9 Unilateral or unspecified femoral hernia| without obstruction or gangrene	0.303342	0.102597	0.00437968	0.5	858	11194	binary	Union#K419#Unilateral or unspecified femoral hernia without obstruction or gangrene	Chapter XI Diseases of the digestive system	Class 5 - Public	Gastrointestinal
ebv_q30_0.0018	40001#BlockC64-C68#C64-C68 Malignant neoplasms of urinary tract	0.26234	0.0892684	0.00441021	0.5	1097	20562	binary	40001#Block C64-C68#C64-C68 Malignant neoplasms of urinary tract	Chapter II Neoplasms	Class 5 - Public	Neoplasms
ebv_q30_0.0018	40002#J969#J96.9 Respiratory failure| unspecified	0.394125	0.132221	0.00443851	0.5	450	32119	binary	40002#J969#Respiratory failure unspecified	Chapter X Diseases of the respiratory system	Class 5 - Public	Respiratory
ebv_q30_0.0018	Union#R231#R23.1 Pallor	0.486355	0.161529	0.00445355	0.5	305	5011	binary	Union#R231#Pallor	Chapter XVIII Symptoms signs and abnormal clinical and laboratory findings not elsewhere classified	Class 5 - Public	Abnormal labs
ebv_q30_0.0018	41202#M0697#M06.97 Rheumatoid arthritis| unspecified (Ankle and foot)	0.618707	0.203091	0.00447141	0.5	166	20555	binary	41202#M0697#Rheumatoid arthritis unspecified Ankle and foot	Chapter XIII Diseases of the musculoskeletal system and connective tissue	Class 5 - Public	Musculoskeletal
ebv_q30_0.0018	40002#K754#K75.4 Autoimmune hepatitis	1.72692	0.537992	0.00450015	0.5	13	42767	binary	40002#K754#Autoimmune hepatitis	Chapter XI Diseases of the digestive system	Class 5 - Public	Gastrointestinal
ebv_q30_0.0018	Union#K81#K81 Cholecystitis	0.123847	0.0429679	0.00450015	0.5	5880	13930	binary	Union#K81#Cholecystitis	Chapter XI Diseases of the digestive system	Class 5 - Public	Gastrointestinal
ebv_q30_0.0018	Union#R64#R64 Cachexia	0.518113	0.171809	0.00450909	0.5	263	4361	binary	Union#R64#Cachexia	Chapter XVIII Symptoms signs and abnormal clinical and laboratory findings not elsewhere classified	Class 5 - Public	Abnormal labs
ebv_q30_0.0018	41202#M546#M54.6 Pain in thoracic spine	0.463093	0.154356	0.00451297	0.5	331	22095	binary	41202#M546#Pain in thoracic spine	Chapter XIII Diseases of the musculoskeletal system and connective tissue	Class 5 - Public	Musculoskeletal
ebv_q30_0.0018	41202#M671#M67.1 Other contracture of tendon (sheath)	0.856323	0.275248	0.00452921	0.5	80	29212	binary	41202#M671#Other contracture of tendon (sheath)	Chapter XIII Diseases of the musculoskeletal system and connective tissue	Class 5 - Public	Musculoskeletal
ebv_q30_0.0018	Union#Block H53-H54#H53-H54 Visual disturbances and blindness	0.0940696	0.0328247	0.00459163	0.5	9868	26774	binary	Union#Block H53-H54#H53-H54 Visual disturbances and blindness	Chapter VII Diseases of the eye and adnexa	Class 5 - Public	Ophthalmic
ebv_q30_0.0018	Union#C833#C83.3 Large cell (diffuse)	0.227506	0.0780904	0.0046009	0.5	1486	21793	binary	Union#C833#Diffuse large B-cell lymphoma	Chapter II Neoplasms	Class 5 - Public	Neoplasms
ebv_q30_0.0018	Union#M4797#M47.97 Spondylosis| unspecified (Lumbosacral region)	0.43846	0.146848	0.00460343	0.5	378	11582	binary	Union#M4797#Spondylosis unspecified Lumbosacral region	Chapter XIII Diseases of the musculoskeletal system and connective tissue	Class 5 - Public	Musculoskeletal
ebv_q30_0.0018	Union#N12#N12 Tubulo-interstitial nephritis| not specified as acute or chronic	0.189029	0.0652603	0.00465665	0.5	2361	12573	binary	Union#N12#Tubulo-interstitial nephritis not specified as acute or chronic	Chapter XIV Diseases of the genitourinary system	Class 5 - Public	Genitourinary
ebv_q30_0.0018	Union#I211#I21.1 Acute transmural myocardial infarction of inferior wall	0.158586	0.0550574	0.00466631	0.5	3367	9508	binary	Union#I211#Acute transmural myocardial infarction of inferior wall	Chapter IX Diseases of the circulatory system	Class 5 - Public	Circulatory
ebv_q30_0.0018	Union#M073#M07.3 Other psoriatic arthropathies	0.249161	0.0854294	0.00469311	0.5	1327	13859	binary	Union#M073#Other psoriatic arthropathies	Chapter XIII Diseases of the musculoskeletal system and connective tissue	Class 5 - Public	Musculoskeletal
ebv_q30_0.0018	Union#R572#R57.2 Septic shock	0.310862	0.106012	0.00469599	0.5	814	4531	binary	Union#R572#Septic shock	Chapter XVIII Symptoms signs and abnormal clinical and laboratory findings not elsewhere classified	Class 5 - Public	Abnormal labs
ebv_q30_0.0018	Union#I471#I47.1 Supraventricular tachycardia	0.135514	0.047218	0.00472796	0.5	4647	14531	binary	Union#I471#Supraventricular tachycardia	Chapter IX Diseases of the circulatory system	Class 5 - Public	Circulatory
ebv_q30_0.0018	41202#BlockM91-M94#M91-M94 Chondropathies	0.285417	0.0975493	0.00475514	0.5	977	24650	binary	41202#Block M91-M94#M91-M94 Chondropathies	Chapter XIII Diseases of the musculoskeletal system and connective tissue	Class 5 - Public	Musculoskeletal
ebv_q30_0.0018	Union#C84#C84 Peripheral and cutaneous T-cell lymphomas	0.446787	0.150164	0.00475699	0.5	344	19879	binary	Union#C84#Mature T/NK-cell lymphomas	Chapter II Neoplasms	Class 5 - Public	Neoplasms
ebv_q30_0.0018	Union#C159#C15.9 Oesophagus| unspecified	0.217686	0.0751174	0.00476507	0.5	1631	16950	binary	Union#C159#Malignant neoplasm: Oesophagus unspecified	Chapter II Neoplasms	Class 5 - Public	Neoplasms
ebv_q30_0.0018	Union#I950#I95.0 Idiopathic hypotension	0.715592	0.23476	0.00478222	0.5	116	13300	binary	Union#I950#Idiopathic hypotension	Chapter IX Diseases of the circulatory system	Class 5 - Public	Circulatory
ebv_q30_0.0018	Union#M4644#M46.44 Discitis| unspecified (Thoracic region)	0.958078	0.3078	0.00479406	0.5	60	9932	binary	Union#M4644#Discitis unspecified Thoracic region	Chapter XIII Diseases of the musculoskeletal system and connective tissue	Class 5 - Public	Musculoskeletal
ebv_q30_0.0018	Union#R398#R39.8 Other and unspecified symptoms and signs involving the urinary system	0.136435	0.047798	0.00484525	0.5	5247	4812	binary	Union#R398#Other and unspecified symptoms and signs involving the urinary system	Chapter XVIII Symptoms signs and abnormal clinical and laboratory findings not elsewhere classified	Class 5 - Public	Abnormal labs
ebv_q30_0.0018	41202#I518#I51.8 Other ill-defined heart diseases	0.412856	0.139562	0.00484965	0.5	409	20688	binary	41202#I518#Other ill-defined heart diseases	Chapter IX Diseases of the circulatory system	Class 5 - Public	Circulatory
ebv_q30_0.0018	131465	-0.0484192	0.0172896	0.00487545	0.5	43572	43236	binary	131465#Source of report of J30 (Vasomotor and allergic rhinitis)	Chapter X Diseases of the respiratory system	Class 5 - Public	Respiratory
ebv_q30_0.0018	Union#C46#C46 Kaposi's sarcoma	1.49883	0.467111	0.00488443	0.5	20	13171	binary	Union#C46#Kaposi sarcoma	Chapter II Neoplasms	Class 5 - Public	Neoplasms
ebv_q30_0.0018	Union#R57#R57 Shock| not elsewhere classified	0.236773	0.0820181	0.00496108	0.5	1460	4660	binary	Union#R57#Shock not elsewhere classified	Chapter XVIII Symptoms signs and abnormal clinical and laboratory findings not elsewhere classified	Class 5 - Public	Abnormal labs
ebv_q30_0.0018	Union#J150#J15.0 Pneumonia due to Klebsiella pneumoniae	0.597009	0.198543	0.00498083	0.5	182	12384	binary	Union#J150#Pneumonia due to Klebsiella pneumoniae	Chapter X Diseases of the respiratory system	Class 5 - Public	Respiratory
[truncated: 11,717 more rows]

## Sheet: b | quantitative
phenotype	geno	Field	nSamples	nCases	nControls	p	beta	se	lower	upper	dataset	PlainEnglishName	Root	class	broad.root
[truncated: 1,931 more rows]
